# Supplementary material for: Mice Fed Rapamycin Have an Increase in Lifespan Associated with Major Changes in the Liver Transcriptome
Source: PLoS One. 2014 Jan 7;9(1):e83988. doi: 10.1371/journal.pone.0083988 (PMC3883653; doi:10.1371/journal.pone.0083988)
Supplement: File S3 — File containing data for genes significantly changed in pathways found to be shared by Rapa-2 male and Rapa female. (XLSX) [file pone.0083988.s003.xlsx]

## Sheet: 1. Estrogen Receptor S. 04-25
Pathway	Function	Symbol	Rapa-2 Male LogRatio	Rapa Female LogRatio	Rapa-2 Male adjusted p-value	Rapa Female adjusted p-value	Illumina	Entrez Gene ID for Mouse	Entrez Gene Name
Estrogen Receptor Signaling	ESR secondary coactivator	CARM1	0.186763	0.367446	0.0162695	8e-08	ILMN_3003076	59035	coactivator-associated arginine methyltransferase 1
Estrogen Receptor Signaling	Estrogen Receptor Alpha	ESR1	-0.934246	-0.268521	2e-07	0.00028848	ILMN_2726412	13982	estrogen receptor 1
Estrogen Receptor Signaling	p300/CBP associated factor, ESR secondary coactivator	KAT2B	-0.256009	-0.392955	0.00134594	1e-06	ILMN_1231686	18519	K(lysine) acetyltransferase 2B
Estrogen Receptor Signaling	ESR secondary coactivator	NCOA3	-0.0234211	0.169342	0.840261	0.0289923	ILMN_1225608	17979	nuclear receptor coactivator 3
Estrogen Receptor Signaling	gluconeogenesis	PCK1	-0.580061	-0.434455	0.00629526	0.00251052	ILMN_1213632	18534	phosphoenolpyruvate carboxykinase 1 (soluble)
Estrogen Receptor Signaling	Steroid Receptor RNA activator/ ESR coactivator	SRA1	-0.562816	-0.604461	0.00031059	3.6e-07	ILMN_2876554	24068	steroid receptor RNA activator 1
Estrogen Receptor Signaling/ ERK Signaling	Growth factor receptor	GRB2	0.0974298	0.189997	0.0125907	0.0001094	ILMN_2995537	14784	growth factor receptor-bound protein 2
Estrogen Receptor Signaling/ ERK Signaling	RAS pathway recruitment	SHC1	0.207518	-0.0365476	0.0063271	0.616107	ILMN_2957070	20416	SHC (Src homology 2 domain containing) transforming protein 1
ERK Signaling	Signal Transduction	HRAS	0.326114	0.654238	0.00641269	0	ILMN_1223624	15461	v-Ha-ras Harvey rat sarcoma viral oncogene homolog
ERK Signaling	Signal Transduction	KRAS	-0.400316	-0.253637	0.00120482	0.00024107	ILMN_1212703	16653	v-Ki-ras2 Kirsten rat sarcoma viral oncogene homolog
ERK Signaling	Signal Transduction	MAP2K1	-0.288693	-0.0951488	0.00513698	0.0569485	ILMN_2714534	26395	mitogen-activated protein kinase kinase 1
ERK Signaling	Signal Transduction	MAP2K2	0.0693684	0.206146	0.118368	4.898e-05	ILMN_2884050	26396	mitogen-activated protein kinase kinase 2
ERK Signaling	Signal Transduction	MAPK1	0.373026	0.274583	4.32e-05	5.8e-07	ILMN_2601071	26413	mitogen-activated protein kinase 1
ERK Signaling	Signal Transduction	MAPK3	0.111035	0.253173	0.0587047	3.413e-05	ILMN_1218551	26417	mitogen-activated protein kinase 3
ERK Signaling	Signal Transduction	NRAS	0.165404	-0.239607	0.30877	0.00907995	ILMN_2837543	18176	neuroblastoma RAS viral (v-ras) oncogene homolog
ERK Signaling	Signal Transduction	RAF1	0.400833	0.247878	0.0004147	0.00017969	ILMN_2747229	110157	v-raf-1 murine leukemia viral oncogene homolog 1
ERK Signaling	Signal Transduction	RRAS2	-0.871526	-0.157804	0	0.00022037	ILMN_2909782	66922	related RAS viral (r-ras) oncogene homolog 2
RNA Polymerase Complex	transcription coactivator	CCNC	-0.180746	-0.0299315	2.223e-05	0.421845	ILMN_2936153	51813	cyclin C
RNA Polymerase Complex	transcription coactivator	CCNC	0.095386	-0.309149	0.501934	0.00351355	ILMN_2725232	51813	cyclin C
RNA Polymerase Complex	transcription regulation	DDX5	0.162202	0.225423	0.0674561	0.0408162	ILMN_1215167	13207	DEAD (Asp-Glu-Ala-Asp) box helicase 5
RNA Polymerase Complex	General Transcription Factor	GTF2F1	0.226605	0.457827	0.00051472	9e-08	ILMN_2742455	98053	general transcription factor IIF, polypeptide 1, 74kDa
RNA Polymerase Complex	General Transcription Factor	GTF2F2	0.172614	0.148548	0.00612498	0.0352297	ILMN_2736611	68705	general transcription factor IIF, polypeptide 2, 30kDa
RNA Polymerase Complex	General Transcription Factor	GTF2H2	-0.165895	-0.180435	0.217368	0.00520887	ILMN_1252745	23894	general transcription factor IIH, polypeptide 2, 44kDa
RNA Polymerase Complex	General Transcription Factor	GTF2H3	-0.353623	-0.25547	0.00197945	0.00014322	ILMN_1243127	209357	general transcription factor IIH, polypeptide 3, 34kDa
RNA Polymerase Complex	General Transcription Factor	GTF2H4	0.151307	0.231247	0.0488894	0.00102477	ILMN_2997308	14885	general transcription factor IIH, polypeptide 4, 52kDa
RNA Polymerase Complex	Mediator Complex	MED1	-0.725816	-0.367512	1.6e-07	4.3e-07	ILMN_1220563	19014	mediator complex subunit 1
RNA Polymerase Complex	Mediator Complex	MED10	0.137728	0.435372	0.154723	1e-07	ILMN_2879382	28077	mediator complex subunit 10
RNA Polymerase Complex	Mediator Complex	MED12	0.202816	0.255795	0.102021	3.585e-05	ILMN_2468617	59024	mediator complex subunit 12
RNA Polymerase Complex	Mediator Complex	MED15	0.251807	0.241244	0.0485577	9.1e-06	ILMN_2622146	94112	mediator complex subunit 15
RNA Polymerase Complex	Mediator Complex	MED18	-0.619632	-0.302196	1.61e-06	1.39e-05	ILMN_1214050	67219	mediator complex subunit 18
RNA Polymerase Complex	Mediator Complex	MED20	0.174956	0.266217	0.0164687	3e-07	ILMN_2873729	56771	mediator complex subunit 20
RNA Polymerase Complex	Mediator Complex	MED21	0.00487719	-0.367899	0.97727	0.00391848	ILMN_2611510	108098	mediator complex subunit 21
RNA Polymerase Complex	Mediator Complex	MED23	-0.321553	-0.435937	0.00583016	1.36e-06	ILMN_2860964	70208	mediator complex subunit 23
RNA Polymerase Complex	Mediator Complex	MED24	0.279044	0.101893	0.00052297	0.193187	ILMN_2818189	23989	mediator complex subunit 24
RNA Polymerase Complex	Mediator Complex	MED27	0.144228	0.170443	0.00651402	0.0002007	ILMN_2624703	68975	mediator complex subunit 27
RNA Polymerase Complex	Mediator Complex	MED30	0.183754	-0.239937	0.0788131	0.0201795	ILMN_2616792	69790	mediator complex subunit 30
RNA Polymerase Complex	Mediator Complex	MED31	0.191026	0.123854	0.00486848	0.00369681	ILMN_1217567	67279	mediator complex subunit 31
RNA Polymerase Complex	Mediator Complex	MED4	0.204746	0.255946	0.021466	0.0001143	ILMN_2497094	67381	mediator complex subunit 4
RNA Polymerase Complex	Mediator Complex	MED6	0.378789	0.201057	0.00093569	0.00087303	ILMN_2723907	69792	mediator complex subunit 6
RNA Polymerase Complex	CDK activation kinase complex	MNAT1	0.288851	0.336988	0.00067376	2.43e-05	ILMN_2758632	17420	menage a trois homolog 1, cyclin H assembly factor (Xenopus laevis)
RNA Polymerase Complex	RNA Polyernase II	POLR2D	0.356123	0.235821	0.0265152	4.385e-05	ILMN_2690306	69241	polymerase (RNA) II (DNA directed) polypeptide D
RNA Polymerase Complex	RNA Polyernase II	POLR2D	0.262412	0.280268	0.00784864	3.32e-06	ILMN_2743494	69241	polymerase (RNA) II (DNA directed) polypeptide D
RNA Polymerase Complex	RNA Polyernase II	POLR2E	0.196325	0.48069	0.0404868	6e-08	ILMN_2709446	66420	polymerase (RNA) II (DNA directed) polypeptide E, 25kDa
RNA Polymerase Complex	RNA Polyernase II	POLR2E	0.184632	0.549375	0.00828027	6e-08	ILMN_1234905	66420	polymerase (RNA) II (DNA directed) polypeptide E, 25kDa
RNA Polymerase Complex	RNA Polyernase II	POLR2F	0.150553	0.558771	0.0614052	4.9e-06	ILMN_1237750	69833	polymerase (RNA) II (DNA directed) polypeptide F
RNA Polymerase Complex	RNA Polyernase II	POLR2G	-2.1013	-0.21411	0	6.981e-05	ILMN_2680262	67710	polymerase (RNA) II (DNA directed) polypeptide G
RNA Polymerase Complex	RNA binding protein	RBFOX2	-0.212684	-0.158917	0.0176482	0.0467069	ILMN_2670527	93686	RNA binding protein, fox-1 homolog (C. elegans) 2
RNA Polymerase Complex	transcription regulation	SMARCA4	0.0761579	0.253744	0.237322	5.12e-05	ILMN_2735792	20586	SWI/SNF related, matrix associated, actin dependent regulator of chromatin, subfamily a, member 4
RNA Polymerase Complex	Transcription repressor	SPEN	0.177351	0.224637	0.0337039	5.72e-06	ILMN_2592059	56381	spen homolog, transcriptional regulator (Drosophila)
RNA Polymerase Complex	TATA box binding protein factor	TAF10	0.32986	0.244295	0.0004737	0.00096008	ILMN_2995129	24075	TAF10 RNA polymerase II, TATA box binding protein (TBP)-associated factor, 30kDa
RNA Polymerase Complex	TATA box binding protein factor	TAF11	0.209921	0.265512	0.00199481	5.6e-07	ILMN_2946281	68776	TAF11 RNA polymerase II, TATA box binding protein (TBP)-associated factor, 28kDa
RNA Polymerase Complex	TATA box binding protein factor	TAF12	0.308702	0.376613	0.0149898	7.37e-06	ILMN_2826161	66464	TAF12 RNA polymerase II, TATA box binding protein (TBP)-associated factor, 20kDa
RNA Polymerase Complex	TATA box binding protein factor	TAF13	-1.47811	-0.0814554	0	0.0260962	ILMN_2728830	99730	TAF13 RNA polymerase II, TATA box binding protein (TBP)-associated factor, 18kDa
RNA Polymerase Complex	TATA box binding protein factor	TAF15	0.273526	0.232146	0.0039404	0.161041	ILMN_2650732	70439	TAF15 RNA polymerase II, TATA box binding protein (TBP)-associated factor, 68kDa
RNA Polymerase Complex	TATA box binding protein factor	TAF6	-0.530535	-0.136077	0.00070429	7.262e-05	ILMN_1241137	21343	TAF6 RNA polymerase II, TATA box binding protein (TBP)-associated factor, 80kDa
RNA Polymerase Complex	TATA box binding protein factor	TAF9	-0.631509	-0.336562	4.9e-07	2.5e-07	ILMN_3144963	108143	TAF9 RNA polymerase II, TATA box binding protein (TBP)-associated factor, 32kDa
RNA Polymerase Complex	TATA box binding protein factor	TAF9B	0.116175	-0.247283	0.0661283	0.00859158	ILMN_2859348	407786	TAF9B RNA polymerase II, TATA box binding protein (TBP)-associated factor, 31kDa
RNA Polymerase Complex	TATA box binding protein factor	TBP	0.228456	0.0334375	0.00769922	0.605826	ILMN_2869461	21374	TATA box binding protein
RNA Polymerase Complex	transcription regulation	TRRAP	-0.317737	-0.0269554	0	0.50001	ILMN_2697174	100683	transformation/transcription domain-associated protein
Chromatin	Histone	H3F3A/H3F3B	-1.25264	-1.26403	5.806e-05	1e-08	ILMN_2648292	15078|15081	H3 histone, family 3A
Chromatin	Histone	HIST2H3C (includes others)	-1.89874	-0.195762	0	0.0603664	ILMN_3136540	319150|15077|319149|319148|97114|319154|260423|319151	histone cluster 2, H3c
Chromatin	Histone	HIST2H3C (includes others)	0.206939	0.28586	0.122744	0.011781	ILMN_3040069	319150|15077|319149|319148|97114|319154|260423|319151	histone cluster 2, H3c
DNA repair	Nucleartide excision repair	ERCC3	0.237623	0.194202	0.00018545	0.00016429	ILMN_1218154	13872	excision repair cross-complementing rodent repair deficiency, complementation group 3
Gluconeogenesis	Glucose homestasis	G6PC	0.0162018	0.52294	0.971961	0.0495684	ILMN_1245103	14377	glucose-6-phosphatase, catalytic subunit
Gluconeogenesis	Glucose homestasis	G6PC3	0.0670789	0.170586	0.299226	0.00017974	ILMN_1218602	68401	glucose 6 phosphatase, catalytic, 3
Histone Deacetylation	Histone Deacetylase	HDAC3	-0.317711	-0.198878	0.00033499	0.00274556	ILMN_1220353	15183	histone deacetylase 3
IGF signaling	IGF signaling	IGFBP1	-0.485307	-0.409155	0.00410534	0.17765	ILMN_1230739	16006	insulin-like growth factor binding protein 1

## Sheet: 2. VEGF Signaling 04-25
Symbol	Rapa-2 Male LogRatio	Rapa Female LogRatio	Rapa-2 Male adjusted p-value	Rapa Female adjusted p-value	Illumina ID	Entrez Gene ID for Mouse	Entrez Gene Name
ACTA2	0.188404	0.154521	0.0406137	0.00345558	ILMN_2710354	11475	actin, alpha 2, smooth muscle, aorta
ACTA2	0.0723421	0.163384	0.285846	0.011781	ILMN_2710353	11475	actin, alpha 2, smooth muscle, aorta
ACTB	0.348711	0.19469	0.0449281	0.131185	ILMN_1377923	11461	actin, beta
ACTB	-0.379219	0.854036	0.444511	0.027651	ILMN_2846865	11461	actin, beta
ACTN1	0.335114	-0.487488	0.288056	0.0210801	ILMN_2844996	109711	actinin, alpha 1
ACTN4	0.201009	0.343818	0.0128319	0.00017933	ILMN_2672767	60595	actinin, alpha 4
AKT3	0.206825	0.0034881	0.0158232	0.951711	ILMN_2904321	23797	v-akt murine thymoma viral oncogene homolog 3 (protein kinase B, gamma)
ARNT	0.212114	0.0990476	0.00310721	0.0468424	ILMN_2728802	11863	aryl hydrocarbon receptor nuclear translocator
ATM	-0.2075	-0.192667	0.0128842	2.881e-05	ILMN_2783896	11920	ataxia telangiectasia mutated
BCL2	-0.174123	-0.116783	0.0020341	0.00307552	ILMN_1249021	12043	B-cell CLL/lymphoma 2
EIF1AY	-0.154184	-0.67358	0.195858	0.00396847	ILMN_2698107	13664	eukaryotic translation initiation factor 1A, Y-linked
EIF2B1	-0.428667	-0.106158	1.77e-06	0.0861614	ILMN_2600508	209354	eukaryotic translation initiation factor 2B, subunit 1 alpha, 26kDa
EIF2B1	0.156535	0.33542	0.0607246	9.881e-05	ILMN_1215242	209354	eukaryotic translation initiation factor 2B, subunit 1 alpha, 26kDa
EIF2B2	0.251693	0.204872	0.0105088	0.00275462	ILMN_2762301	217715	eukaryotic translation initiation factor 2B, subunit 2 beta, 39kDa
EIF2B5	0.353614	0.450818	0.00058803	3e-08	ILMN_2715215	224045	eukaryotic translation initiation factor 2B, subunit 5 epsilon, 82kDa
EIF2S3	-1.70546	-0.00234821	1e-08	0.956868	ILMN_1241001	26908	eukaryotic translation initiation factor 2, subunit 3 gamma, 52kDa
ELAVL1	-1.11842	-1.02989	0	9e-08	ILMN_1226834	15568	ELAV (embryonic lethal, abnormal vision, Drosophila)-like 1 (Hu antigen R)
FIGF	0.0614737	-0.151774	0.383905	0.00584101	ILMN_2697220	14205	c-fos induced growth factor (vascular endothelial growth factor D)
FLT1	-0.44043	-0.827827	0.0462853	1e-06	ILMN_1227926	14254	fms-related tyrosine kinase 1
FOXO1	0.148623	0.306711	0.431424	0.0482064	ILMN_2656498	56458	forkhead box O1
GRB2	0.0974298	0.189997	0.0125907	0.0001094	ILMN_2995537	14784	growth factor receptor-bound protein 2
HIF1A	0.186035	-0.292402	0.00613082	7.02e-05	ILMN_2852034	15251	hypoxia inducible factor 1, alpha subunit (basic helix-loop-helix transcription factor)
HRAS	0.326114	0.654238	0.00641269	0	ILMN_1223624	15461	v-Ha-ras Harvey rat sarcoma viral oncogene homolog
KRAS	-0.400316	-0.253637	0.00120482	0.00024107	ILMN_1212703	16653	v-Ki-ras2 Kirsten rat sarcoma viral oncogene homolog
MAP2K1	-0.288693	-0.0951488	0.00513698	0.0569485	ILMN_2714534	26395	mitogen-activated protein kinase kinase 1
MAP2K2	0.0693684	0.206146	0.118368	4.898e-05	ILMN_2884050	26396	mitogen-activated protein kinase kinase 2
MAPK1	0.373026	0.274583	4.32e-05	5.8e-07	ILMN_2601071	26413	mitogen-activated protein kinase 1
MAPK3	0.111035	0.253173	0.0587047	3.413e-05	ILMN_1218551	26417	mitogen-activated protein kinase 3
NOS3	0.261816	0.0725804	0.011802	0.461726	ILMN_2729153	18127	nitric oxide synthase 3 (endothelial cell)
NRAS	0.165404	-0.239607	0.30877	0.00907995	ILMN_2837543	18176	neuroblastoma RAS viral (v-ras) oncogene homolog
PIK3C2A	-0.0175351	-0.275693	0.867228	5.521e-05	ILMN_1252098	18704	phosphatidylinositol-4-phosphate 3-kinase, catalytic subunit type 2 alpha
PIK3CA	-0.263018	-0.190104	0.00089299	0.00309196	ILMN_2825201	18706	phosphatidylinositol-4,5-bisphosphate 3-kinase, catalytic subunit alpha
PIK3CB	0.000473684	-0.197158	0.996789	0.00043553	ILMN_2680549	74769	phosphatidylinositol-4,5-bisphosphate 3-kinase, catalytic subunit beta
PIK3CG	-0.0485088	-0.195119	0.669976	0.0435676	ILMN_1227086	30955	phosphatidylinositol-4,5-bisphosphate 3-kinase, catalytic subunit gamma
PIK3R2	0.196412	0.130607	0.0330679	0.016537	ILMN_2732317	18709	phosphoinositide-3-kinase, regulatory subunit 2 (beta)
PIK3R3	0.33957	0.0688423	0.00064779	0.431931	ILMN_1226157	18710	phosphoinositide-3-kinase, regulatory subunit 3 (gamma)
PIK3R4	-0.280184	-0.0899613	0.0006045	0.0056942	ILMN_1231805	75669	phosphoinositide-3-kinase, regulatory subunit 4
PRKCA	0.241316	0.0322292	0.0179124	0.598028	ILMN_1217890	18750	protein kinase C, alpha
PTK2	0.276289	0.204821	4.2e-07	0.00092817	ILMN_2615901	14083	protein tyrosine kinase 2
PTK2B	0.167526	-0.0123601	0.00820469	0.842586	ILMN_1230007	19229	protein tyrosine kinase 2 beta
PTPN11	0.27193	0.340122	0.00391804	1.005e-05	ILMN_2743723	19247	protein tyrosine phosphatase, non-receptor type 11
PTPN11	0.258693	0.400679	0.0162897	1.235e-05	ILMN_1245874	19247	protein tyrosine phosphatase, non-receptor type 11
PXN	0.281289	0.195598	0.0161376	0.0111913	ILMN_3123303	19303	paxillin
RAF1	0.400833	0.247878	0.0004147	0.00017969	ILMN_2747229	110157	v-raf-1 murine leukemia viral oncogene homolog 1
ROCK1	0.335702	-0.189342	3.36e-06	0.0202708	ILMN_2742675	19877	Rho-associated, coiled-coil containing protein kinase 1
ROCK2	0.142868	-0.170274	0.0500067	0.00045917	ILMN_1248041	19878	Rho-associated, coiled-coil containing protein kinase 2
RRAS2	-0.871526	-0.157804	0	0.00022037	ILMN_2909782	66922	related RAS viral (r-ras) oncogene homolog 2
SHC1	0.207518	-0.0365476	0.0063271	0.616107	ILMN_2957070	20416	SHC (Src homology 2 domain containing) transforming protein 1
VCL	-0.693228	-0.826304	0.00044337	5e-08	ILMN_2419138	22330	vinculin
VEGFA	-1.59819	-1.24484	0.00016572	0	ILMN_2484527	22339	vascular endothelial growth factor A
Vegfb	0.508254	0.568068	0.00039833	9.86e-06	ILMN_2450384	22340	vascular endothelial growth factor B
VEGFC	-0.166254	-0.403193	0.0662065	6.1e-07	ILMN_2486573	22341	vascular endothelial growth factor C
YWHAE	-0.312053	-0.0618006	0.00112697	0.00515153	ILMN_1220100	22627	tyrosine 3-monooxygenase/tryptophan 5-monooxygenase activation protein, epsilon polypeptide

## Sheet: 3. Chronic Myeloid L. 04-25
Symbol	Rapa-2 Male LogRatio	Rapa Female LogRatio	Rapa-2 Male adjusted p-value	Rapa Female adjusted p-value	Illumina ID	Entrez Gene ID for Mouse	Entrez Gene Name
AKT3	0.206825	0.0034881	0.0158232	0.951711	ILMN_2904321	23797	v-akt murine thymoma viral oncogene homolog 3 (protein kinase B, gamma)
ATM	-0.2075	-0.192667	0.0128842	2.881e-05	ILMN_2783896	11920	ataxia telangiectasia mutated
CBLC	0.256325	0.0943185	0.00081683	0.385477	ILMN_2738699	80794	Cbl proto-oncogene, E3 ubiquitin protein ligase C
CHUK	0.0368596	-0.298045	0.859327	0.00851026	ILMN_2656282	12675	conserved helix-loop-helix ubiquitous kinase
CRK	0.129518	-0.190711	0.349835	0.0215567	ILMN_2987844	12928	v-crk sarcoma virus CT10 oncogene homolog (avian)
CRKL	0.0374649	-0.243372	0.573017	0.00622112	ILMN_2621338	12929	v-crk sarcoma virus CT10 oncogene homolog (avian)-like
E2F2	0.0639298	-0.416179	0.643886	0.0343124	ILMN_2673776	242705	E2F transcription factor 2
E2F4	0.297202	0.0520357	0.019207	0.444126	ILMN_2794796	104394	E2F transcription factor 4, p107/p130-binding
E2F5	-0.62343	-0.626533	1.28e-06	2e-08	ILMN_2953596	13559	E2F transcription factor 5, p130-binding
E2F6	0.198298	0.129679	9.298e-05	0.0498932	ILMN_2734152	50496	E2F transcription factor 6
E2F6	0.198167	0.234399	0.00373997	0.00038416	ILMN_2791963	50496	E2F transcription factor 6
GRB2	0.0974298	0.189997	0.0125907	0.0001094	ILMN_2995537	14784	growth factor receptor-bound protein 2
HDAC11	0.414456	0.590399	0.00439572	0.00022272	ILMN_2614912	232232	histone deacetylase 11
HDAC2	-1.25027	-1.04687	2e-07	0	ILMN_2640441	15182	histone deacetylase 2
HDAC3	-0.317711	-0.198878	0.00033499	0.00274556	ILMN_1220353	15183	histone deacetylase 3
HDAC4	0.145395	0.170357	0.0712346	9.913e-05	ILMN_1219682	208727	histone deacetylase 4
HDAC5	0.309518	0.424732	0.0103372	3.1e-07	ILMN_2659160	15184	histone deacetylase 5
HDAC6	-0.209535	-0.12494	0.00210478	0.00196563	ILMN_2943818	15185	histone deacetylase 6
HDAC7	0.264535	0.0637321	0.0433932	0.302251	ILMN_2768755	56233	histone deacetylase 7
HRAS	0.326114	0.654238	0.00641269	0	ILMN_1223624	15461	v-Ha-ras Harvey rat sarcoma viral oncogene homolog
IKBKB	0.235289	0.0714256	0.00157871	0.281007	ILMN_2589556	16150	inhibitor of kappa light polypeptide gene enhancer in B-cells, kinase beta
IKBKE	0.25414	0.232268	0.144462	0.0210432	ILMN_3161543	56489	inhibitor of kappa light polypeptide gene enhancer in B-cells, kinase epsilon
IKBKG	0.406035	0.396658	0.00087002	2.3e-07	ILMN_2630423	16151	inhibitor of kappa light polypeptide gene enhancer in B-cells, kinase gamma
KRAS	-0.400316	-0.253637	0.00120482	0.00024107	ILMN_1212703	16653	v-Ki-ras2 Kirsten rat sarcoma viral oncogene homolog
MAP2K1	-0.288693	-0.0951488	0.00513698	0.0569485	ILMN_2714534	26395	mitogen-activated protein kinase kinase 1
MAP2K2	0.0693684	0.206146	0.118368	4.898e-05	ILMN_2884050	26396	mitogen-activated protein kinase kinase 2
MAPK1	0.373026	0.274583	4.32e-05	5.8e-07	ILMN_2601071	26413	mitogen-activated protein kinase 1
MAPK3	0.111035	0.253173	0.0587047	3.413e-05	ILMN_1218551	26417	mitogen-activated protein kinase 3
MDM2	0.271693	0.106292	0.00696361	0.175432	ILMN_2850753	17246	MDM2 oncogene, E3 ubiquitin protein ligase
MECOM	0.162175	0.185464	0.0173513	0.00033916	ILMN_2668165	14013	MDS1 and EVI1 complex locus
NFKB1	0.327114	0.0776458	0.0266395	0.393516	ILMN_2592476	18033	nuclear factor of kappa light polypeptide gene enhancer in B-cells 1
NRAS	0.165404	-0.239607	0.30877	0.00907995	ILMN_2837543	18176	neuroblastoma RAS viral (v-ras) oncogene homolog
PA2G4	-1.27809	-0.537527	2.67e-06	0	ILMN_1248733	18813	proliferation-associated 2G4, 38kDa
PIK3C2A	-0.0175351	-0.275693	0.867228	5.521e-05	ILMN_1252098	18704	phosphatidylinositol-4-phosphate 3-kinase, catalytic subunit type 2 alpha
PIK3CA	-0.263018	-0.190104	0.00089299	0.00309196	ILMN_2825201	18706	phosphatidylinositol-4,5-bisphosphate 3-kinase, catalytic subunit alpha
PIK3CB	0.000473684	-0.197158	0.996789	0.00043553	ILMN_2680549	74769	phosphatidylinositol-4,5-bisphosphate 3-kinase, catalytic subunit beta
PIK3CG	-0.0485088	-0.195119	0.669976	0.0435676	ILMN_1227086	30955	phosphatidylinositol-4,5-bisphosphate 3-kinase, catalytic subunit gamma
PIK3R2	0.196412	0.130607	0.0330679	0.016537	ILMN_2732317	18709	phosphoinositide-3-kinase, regulatory subunit 2 (beta)
PIK3R3	0.33957	0.0688423	0.00064779	0.431931	ILMN_1226157	18710	phosphoinositide-3-kinase, regulatory subunit 3 (gamma)
PIK3R4	-0.280184	-0.0899613	0.0006045	0.0056942	ILMN_1231805	75669	phosphoinositide-3-kinase, regulatory subunit 4
PTPN11	0.27193	0.340122	0.00391804	1.005e-05	ILMN_2743723	19247	protein tyrosine phosphatase, non-receptor type 11
PTPN11	0.258693	0.400679	0.0162897	1.235e-05	ILMN_1245874	19247	protein tyrosine phosphatase, non-receptor type 11
RAF1	0.400833	0.247878	0.0004147	0.00017969	ILMN_2747229	110157	v-raf-1 murine leukemia viral oncogene homolog 1
RB1	-0.819851	-0.457753	0	1.3e-07	ILMN_2861644	19645	retinoblastoma 1
RBL1	-0.0591053	-0.1645	0.466469	0.0376125	ILMN_2688306	19650	retinoblastoma-like 1 (p107)
RRAS2	-0.871526	-0.157804	0	0.00022037	ILMN_2909782	66922	related RAS viral (r-ras) oncogene homolog 2
SIN3A	0.207412	0.523381	0.0608799	2e-08	ILMN_2612143	20466	SIN3 transcription regulator homolog A (yeast)
SMAD3	0.238404	0.285437	0.00793892	0.00015554	ILMN_2938893	17127	SMAD family member 3
STAT5A	0.247544	0.459158	0.00018601	0.00011617	ILMN_2976191	20850	signal transducer and activator of transcription 5A
TFDP1	0.507149	0.13667	0.0102973	0.159709	ILMN_2692110	21781	transcription factor Dp-1
TGFBR1	0.246018	-0.351625	0.0681856	0.0170181	ILMN_2602711	21812	transforming growth factor, beta receptor 1
TGFBR2	-0.0258333	-0.629851	0.924105	0.00026697	ILMN_2760979	21813	transforming growth factor, beta receptor II (70/80kDa)
TP53	0.414088	0.328226	0.0196889	0.00040398	ILMN_2466845	22059	tumor protein p53

## Sheet: 4. Telomerase Signaling 04-25
Symbol	Rapa-2 Male LogRatio	Rapa Female LogRatio	Rapa-2 Male adjusted p-value	Rapa Female adjusted p-value	Illumina ID	Entrez Gene ID for Mouse	Entrez Gene Name
AKT3	0.206825	0.0034881	0.0158232	0.951711	ILMN_2904321	23797	v-akt murine thymoma viral oncogene homolog 3 (protein kinase B, gamma)
ATM	-0.2075	-0.192667	0.0128842	2.881e-05	ILMN_2783896	11920	ataxia telangiectasia mutated
EGFR	-0.165904	-1.0827	0.620008	0.0457046	ILMN_2693922	13649	epidermal growth factor receptor
ELF1	0.0824561	-0.534116	0.400185	4.75e-06	ILMN_2659380	13709	E74-like factor 1 (ets domain transcription factor)
ELF2	-0.110561	-0.173051	0.0646667	0.00546904	ILMN_2748336	69257	E74-like factor 2 (ets domain transcription factor)
ELK3	0.155026	-0.0777649	2.15e-06	0.10689	ILMN_1224644	13713	ELK3, ETS-domain protein (SRF accessory protein 2)
ELK3	0.181368	-0.321961	0.126374	0.00075944	ILMN_3119014	13713	ELK3, ETS-domain protein (SRF accessory protein 2)
ETS1	0.428386	-0.0294821	0.0231855	0.781074	ILMN_3157483	23871	v-ets erythroblastosis virus E26 oncogene homolog 1 (avian)
ETS2	-0.224018	-0.646571	0.212329	3.63e-05	ILMN_2594714	23872	v-ets erythroblastosis virus E26 oncogene homolog 2 (avian)
GRB2	0.0974298	0.189997	0.0125907	0.0001094	ILMN_2995537	14784	growth factor receptor-bound protein 2
HDAC11	0.414456	0.590399	0.00439572	0.00022272	ILMN_2614912	232232	histone deacetylase 11
HDAC2	-1.25027	-1.04687	2e-07	0	ILMN_2640441	15182	histone deacetylase 2
HDAC3	-0.317711	-0.198878	0.00033499	0.00274556	ILMN_1220353	15183	histone deacetylase 3
HDAC4	0.145395	0.170357	0.0712346	9.913e-05	ILMN_1219682	208727	histone deacetylase 4
HDAC5	0.309518	0.424732	0.0103372	3.1e-07	ILMN_2659160	15184	histone deacetylase 5
HDAC6	-0.209535	-0.12494	0.00210478	0.00196563	ILMN_2943818	15185	histone deacetylase 6
HDAC7	0.264535	0.0637321	0.0433932	0.302251	ILMN_2768755	56233	histone deacetylase 7
HRAS	0.326114	0.654238	0.00641269	0	ILMN_1223624	15461	v-Ha-ras Harvey rat sarcoma viral oncogene homolog
HSP90AB1	-0.496702	-0.439491	6.046e-05	0.00377217	ILMN_1246650	15516	heat shock protein 90kDa alpha (cytosolic), class B member 1
HSP90B1	-1.36033	-1.21772	0.00039782	3.2e-07	ILMN_2504433	22027	heat shock protein 90kDa beta (Grp94), member 1
KRAS	-0.400316	-0.253637	0.00120482	0.00024107	ILMN_1212703	16653	v-Ki-ras2 Kirsten rat sarcoma viral oncogene homolog
MAP2K1	-0.288693	-0.0951488	0.00513698	0.0569485	ILMN_2714534	26395	mitogen-activated protein kinase kinase 1
MAP2K2	0.0693684	0.206146	0.118368	4.898e-05	ILMN_2884050	26396	mitogen-activated protein kinase kinase 2
MAPK1	0.373026	0.274583	4.32e-05	5.8e-07	ILMN_2601071	26413	mitogen-activated protein kinase 1
MAPK3	0.111035	0.253173	0.0587047	3.413e-05	ILMN_1218551	26417	mitogen-activated protein kinase 3
NRAS	0.165404	-0.239607	0.30877	0.00907995	ILMN_2837543	18176	neuroblastoma RAS viral (v-ras) oncogene homolog
PDPK1	-0.823368	-0.70736	0	9e-08	ILMN_3124885	18607	3-phosphoinositide dependent protein kinase-1
PIK3C2A	-0.0175351	-0.275693	0.867228	5.521e-05	ILMN_1252098	18704	phosphatidylinositol-4-phosphate 3-kinase, catalytic subunit type 2 alpha
PIK3CA	-0.263018	-0.190104	0.00089299	0.00309196	ILMN_2825201	18706	phosphatidylinositol-4,5-bisphosphate 3-kinase, catalytic subunit alpha
PIK3CB	0.000473684	-0.197158	0.996789	0.00043553	ILMN_2680549	74769	phosphatidylinositol-4,5-bisphosphate 3-kinase, catalytic subunit beta
PIK3CG	-0.0485088	-0.195119	0.669976	0.0435676	ILMN_1227086	30955	phosphatidylinositol-4,5-bisphosphate 3-kinase, catalytic subunit gamma
PIK3R2	0.196412	0.130607	0.0330679	0.016537	ILMN_2732317	18709	phosphoinositide-3-kinase, regulatory subunit 2 (beta)
PIK3R3	0.33957	0.0688423	0.00064779	0.431931	ILMN_1226157	18710	phosphoinositide-3-kinase, regulatory subunit 3 (gamma)
PIK3R4	-0.280184	-0.0899613	0.0006045	0.0056942	ILMN_1231805	75669	phosphoinositide-3-kinase, regulatory subunit 4
PPP2R1A	0.315026	0.353313	0.0496002	1.62e-06	ILMN_2606243	51792	protein phosphatase 2, regulatory subunit A, alpha
PPP2R2C	0.0126491	0.220542	0.862993	0.00015838	ILMN_2760691	269643	protein phosphatase 2, regulatory subunit B, gamma
PPP2R5B	0.142544	0.162318	0.0319045	0.00054737	ILMN_2620573	225849	protein phosphatase 2, regulatory subunit B', beta
PPP2R5D	0.299439	0.497027	0.0153002	0	ILMN_1250063	21770	protein phosphatase 2, regulatory subunit B', delta
PPP2R5E	-0.526412	-0.360699	0.0278933	0.00048993	ILMN_2623244	26932	protein phosphatase 2, regulatory subunit B', epsilon isoform
PTGES3	-1.79531	-0.166729	0	0.00073917	ILMN_2674720	56351	prostaglandin E synthase 3 (cytosolic)
RAF1	0.400833	0.247878	0.0004147	0.00017969	ILMN_2747229	110157	v-raf-1 murine leukemia viral oncogene homolog 1
RB1	-0.819851	-0.457753	0	1.3e-07	ILMN_2861644	19645	retinoblastoma 1
RRAS2	-0.871526	-0.157804	0	0.00022037	ILMN_2909782	66922	related RAS viral (r-ras) oncogene homolog 2
SHC1	0.207518	-0.0365476	0.0063271	0.616107	ILMN_2957070	20416	SHC (Src homology 2 domain containing) transforming protein 1
TERF2	-0.792588	-0.221068	4.6e-06	8.99e-06	ILMN_2912318	21750	telomeric repeat binding factor 2
TERF2	-0.4245	-0.284408	0.00502836	5e-08	ILMN_2623712	21750	telomeric repeat binding factor 2
TERF2IP	-0.86393	-0.290583	0	2.1e-07	ILMN_2610435	57321	telomeric repeat binding factor 2, interacting protein
TERF2IP	-0.625404	-0.515905	0.00023334	8.04e-06	ILMN_2986458	57321	telomeric repeat binding factor 2, interacting protein
TERT	-0.00650877	0.200393	0.943473	0.00334199	ILMN_2999505	21752	telomerase reverse transcriptase
TP53	0.414088	0.328226	0.0196889	0.00040398	ILMN_2466845	22059	tumor protein p53
TPP1	-0.270158	-0.437664	0.0307751	5.29e-06	ILMN_2705991	12751	tripeptidyl peptidase I

## Sheet: 5. Integrin Signaling 04-25
Symbol	Rapa-2 Male LogRatio	Rapa Female LogRatio	Rapa-2 Male adjusted p-value	Rapa Female adjusted p-value	Illumina ID	Entrez Gene ID for Mouse	Entrez Gene Name
ACTA2	0.188404	0.154521	0.0406137	0.00345558	ILMN_2710354	11475	actin, alpha 2, smooth muscle, aorta
ACTA2	0.0723421	0.163384	0.285846	0.011781	ILMN_2710353	11475	actin, alpha 2, smooth muscle, aorta
ACTB	0.348711	0.19469	0.0449281	0.131185	ILMN_1377923	11461	actin, beta
ACTB	-0.379219	0.854036	0.444511	0.027651	ILMN_2846865	11461	actin, beta
ACTN1	0.335114	-0.487488	0.288056	0.0210801	ILMN_2844996	109711	actinin, alpha 1
ACTN4	0.201009	0.343818	0.0128319	0.00017933	ILMN_2672767	60595	actinin, alpha 4
ACTR3	-1.72941	-1.31836	5e-08	4e-08	ILMN_2851875	74117	ARP3 actin-related protein 3 homolog (yeast)
AKT3	0.206825	0.0034881	0.0158232	0.951711	ILMN_2904321	23797	v-akt murine thymoma viral oncogene homolog 3 (protein kinase B, gamma)
ARF3	0.351605	0.162301	0.0458971	0.0435434	ILMN_1252195	11842	ADP-ribosylation factor 3
ARF6	0.226825	-0.216658	0.153567	0.0326423	ILMN_2763103	11845	ADP-ribosylation factor 6
ARPC1A	-0.445307	-0.399607	0.00080715	5e-08	ILMN_2753649	56443	actin related protein 2/3 complex, subunit 1A, 41kDa
ARPC1B	-0.256456	-0.830798	0.450478	0.0004712	ILMN_2860479	11867	actin related protein 2/3 complex, subunit 1B, 41kDa
ARPC4	0.261658	0.26919	0.206838	0.0177379	ILMN_1249334	68089	actin related protein 2/3 complex, subunit 4, 20kDa
ARPC5	0.273772	0.280619	0.200291	0.0335096	ILMN_1244135	67771	actin related protein 2/3 complex, subunit 5, 16kDa
ARPC5L	-0.915947	-0.458295	1.035e-05	3.3e-07	ILMN_2626260	74192	actin related protein 2/3 complex, subunit 5-like
ATM	-0.2075	-0.192667	0.0128842	2.881e-05	ILMN_2783896	11920	ataxia telangiectasia mutated
BCAR1	0.196588	0.170527	0.0419656	0.0931168	ILMN_2743133	12927	breast cancer anti-estrogen resistance 1
BCAR3	-0.255421	-0.0795446	0.00044712	0.0165939	ILMN_2676615	29815	breast cancer anti-estrogen resistance 3
CAPN1	-0.226132	-0.256405	0.00488426	0.00087894	ILMN_2981550	12333	calpain 1, (mu/I) large subunit
CAPN2	-0.295833	-0.471938	8.27e-05	6.94e-06	ILMN_2620030	12334	calpain 2, (m/II) large subunit
CAPN6	0.0813772	-0.162631	0.363765	0.0424426	ILMN_2695143	12338	calpain 6
CAPN7	0.0214211	-0.396565	0.887256	9.18e-06	ILMN_2675535	12339	calpain 7
CAPNS1	0.346526	0.449804	0.0078647	5.17e-06	ILMN_2772248	12336	calpain, small subunit 1
CAV1	-0.519035	-0.121045	0.00282078	0.00189447	ILMN_2632665	12389	caveolin 1, caveolae protein, 22kDa
CDC42	0.347412	0.0101964	0.0414631	0.937537	ILMN_2946862	12540	cell division cycle 42
CRK	0.129518	-0.190711	0.349835	0.0215567	ILMN_2987844	12928	v-crk sarcoma virus CT10 oncogene homolog (avian)
CRKL	0.0374649	-0.243372	0.573017	0.00622112	ILMN_2621338	12929	v-crk sarcoma virus CT10 oncogene homolog (avian)-like
FYN	-0.0159561	-0.159051	0.862563	0.0092689	ILMN_2751207	14360	FYN oncogene related to SRC, FGR, YES
GRB2	0.0974298	0.189997	0.0125907	0.0001094	ILMN_2995537	14784	growth factor receptor-bound protein 2
HRAS	0.326114	0.654238	0.00641269	0	ILMN_1223624	15461	v-Ha-ras Harvey rat sarcoma viral oncogene homolog
ILK	0.35843	0.210661	0.00111242	7.641e-05	ILMN_2842137	16202	integrin-linked kinase
ILKAP	0.253535	0.239598	0.0114685	4.15e-06	ILMN_2727893	67444	integrin-linked kinase-associated serine/threonine phosphatase
ITGA1	0.185772	-0.0668899	0.0225865	0.218627	ILMN_2967445	109700	integrin, alpha 1
ITGA5	0.325798	0.295985	3.92e-06	1.04e-06	ILMN_2849449	16402	integrin, alpha 5 (fibronectin receptor, alpha polypeptide)
ITGAD	0.111202	-0.25503	0.837618	0.0181263	ILMN_1237406	381924	integrin, alpha D
ITGAE	0.239105	-0.102363	0.00160983	0.0937039	ILMN_1217629	16407	integrin, alpha E (antigen CD103, human mucosal lymphocyte antigen 1; alpha polypeptide)
ITGAV	0.0719561	-0.20089	0.171556	6.501e-05	ILMN_1238119	16410	integrin, alpha V
ITGB5	-0.971228	-0.745565	0	2e-07	ILMN_2663613	16419	integrin, beta 5
KRAS	-0.400316	-0.253637	0.00120482	0.00024107	ILMN_1212703	16653	v-Ki-ras2 Kirsten rat sarcoma viral oncogene homolog
MAP2K1	-0.288693	-0.0951488	0.00513698	0.0569485	ILMN_2714534	26395	mitogen-activated protein kinase kinase 1
MAP2K2	0.0693684	0.206146	0.118368	4.898e-05	ILMN_2884050	26396	mitogen-activated protein kinase kinase 2
MAP2K4	0.316289	-0.0430774	0.0114368	0.563469	ILMN_2920549	26398	mitogen-activated protein kinase kinase 4
MAP3K11	0.269965	0.0646726	0.00616998	0.251788	ILMN_2736153	26403	mitogen-activated protein kinase kinase kinase 11
MAPK1	0.373026	0.274583	4.32e-05	5.8e-07	ILMN_2601071	26413	mitogen-activated protein kinase 1
MAPK3	0.111035	0.253173	0.0587047	3.413e-05	ILMN_1218551	26417	mitogen-activated protein kinase 3
MPRIP	0.264149	0.0986786	0.0340962	0.125621	ILMN_1219077	26936	myosin phosphatase Rho interacting protein
MPRIP	0.233991	0.167077	0.00056005	0.00504155	ILMN_1254067	26936	myosin phosphatase Rho interacting protein
MYL12A	0.266298	0.152589	0.0300861	0.00570355	ILMN_2682046	67268	myosin, light chain 12A, regulatory, non-sarcomeric
MYL12B	-1.06518	-1.09644	0.00068817	1.6e-07	ILMN_2953531	67938	myosin, light chain 12B, regulatory
MYLK	0.356947	0.54331	0.0103708	1.9e-07	ILMN_2662602	107589	myosin light chain kinase
NCK1	-0.750421	-0.787348	7.4e-07	4e-08	ILMN_2917618	17973	NCK adaptor protein 1
NEDD9	0.143079	-0.571804	0.387373	0.00416405	ILMN_2654186	18003	neural precursor cell expressed, developmentally down-regulated 9
NRAS	0.165404	-0.239607	0.30877	0.00907995	ILMN_2837543	18176	neuroblastoma RAS viral (v-ras) oncogene homolog
PAK4	0.284298	0.358592	0.00440664	5.39e-06	ILMN_2640570	70584	p21 protein (Cdc42/Rac)-activated kinase 4
PARVA	0.38093	0.340107	0.0137763	0.00035396	ILMN_1242472	57342	parvin, alpha
PIK3C2A	-0.0175351	-0.275693	0.867228	5.521e-05	ILMN_1252098	18704	phosphatidylinositol-4-phosphate 3-kinase, catalytic subunit type 2 alpha
PIK3CA	-0.263018	-0.190104	0.00089299	0.00309196	ILMN_2825201	18706	phosphatidylinositol-4,5-bisphosphate 3-kinase, catalytic subunit alpha
PIK3CB	0.000473684	-0.197158	0.996789	0.00043553	ILMN_2680549	74769	phosphatidylinositol-4,5-bisphosphate 3-kinase, catalytic subunit beta
PIK3CG	-0.0485088	-0.195119	0.669976	0.0435676	ILMN_1227086	30955	phosphatidylinositol-4,5-bisphosphate 3-kinase, catalytic subunit gamma
PIK3R2	0.196412	0.130607	0.0330679	0.016537	ILMN_2732317	18709	phosphoinositide-3-kinase, regulatory subunit 2 (beta)
PIK3R3	0.33957	0.0688423	0.00064779	0.431931	ILMN_1226157	18710	phosphoinositide-3-kinase, regulatory subunit 3 (gamma)
PIK3R4	-0.280184	-0.0899613	0.0006045	0.0056942	ILMN_1231805	75669	phosphoinositide-3-kinase, regulatory subunit 4
PPP1CB	-1.25248	-0.711688	1e-08	0	ILMN_2647627	19046	protein phosphatase 1, catalytic subunit, beta isozyme
PPP1CB	-1.12903	-0.877054	8.34e-06	0	ILMN_2647628	19046	protein phosphatase 1, catalytic subunit, beta isozyme
PTEN	-0.555912	-0.212774	0	6.307e-05	ILMN_2594450	19211	phosphatase and tensin homolog
PTK2	0.276289	0.204821	4.2e-07	0.00092817	ILMN_2615901	14083	protein tyrosine kinase 2
PXN	0.281289	0.195598	0.0161376	0.0111913	ILMN_3123303	19303	paxillin
RAC1	0.498175	0.304929	0.00076267	0.020928	ILMN_2659616	19353	ras-related C3 botulinum toxin substrate 1 (rho family, small GTP binding protein Rac1)
RAF1	0.400833	0.247878	0.0004147	0.00017969	ILMN_2747229	110157	v-raf-1 murine leukemia viral oncogene homolog 1
RALA	-0.494395	-0.275363	0.00146789	1.32e-06	ILMN_2597481	56044	v-ral simian leukemia viral oncogene homolog A (ras related)
RAP1B	-0.740105	-1.06773	0.00214591	3.2e-07	ILMN_1229741	215449	RAP1B, member of RAS oncogene family
RAP2A	0.332307	0.291818	0.0961723	2.128e-05	ILMN_2624862	76108	RAP2A, member of RAS oncogene family
RAPGEF1	0.294105	0.23717	0.00015248	0.00027055	ILMN_3140516	107746	Rap guanine nucleotide exchange factor (GEF) 1
RHOB	-0.794053	-0.611577	0	6.27e-06	ILMN_1215212	11852	ras homolog family member B
RHOC	0.206421	0.220676	0.301234	0.0284579	ILMN_2790097	11853	ras homolog family member C
RHOJ	0.152789	-0.202378	0.013863	0.00324322	ILMN_2653567	80837	ras homolog family member J
RHOT1	0.0837193	-0.165601	0.371696	0.0201911	ILMN_1242500	59040	ras homolog family member T1
RHOT2	0.265684	0.436137	0.00277919	2e-08	ILMN_2839134	214952	ras homolog family member T2
RHOU	0.433526	0.18533	0.00012903	0.0922046	ILMN_1237773	69581	ras homolog family member U
RND3	-0.452009	-0.653527	0.00061356	3e-08	ILMN_1230157	74194	Rho family GTPase 3
ROCK1	0.335702	-0.189342	3.36e-06	0.0202708	ILMN_2742675	19877	Rho-associated, coiled-coil containing protein kinase 1
RRAS2	-0.871526	-0.157804	0	0.00022037	ILMN_2909782	66922	related RAS viral (r-ras) oncogene homolog 2
SHC1	0.207518	-0.0365476	0.0063271	0.616107	ILMN_2957070	20416	SHC (Src homology 2 domain containing) transforming protein 1
TSPAN2	-0.0483772	-0.190857	0.488844	2.086e-05	ILMN_1234698	70747	tetraspanin 2
VCL	-0.693228	-0.826304	0.00044337	5e-08	ILMN_2419138	22330	vinculin
WASL	0.0135	-0.274652	0.951935	0.00060934	ILMN_1231129	73178	Wiskott-Aldrich syndrome-like
WIPF1	-0.592333	-0.367137	6e-07	0.0002376	ILMN_1257209	215280	WAS/WASL interacting protein family, member 1

## Sheet: 6. Mito Function 04-25
Function	Location	Symbol	Rapa2 Male LogRatio	Rapa Female LogRatio	Rapa2 Male adjusted p-value	Rapa Female adjusted p-value	Illumina	Entrez Gene ID for Mouse	Entrez Gene Name
Electron Transport Chain	Complex I	NDUFA1	0.0258158	-0.395116	0.824228	2.261e-05	ILMN_1251370	54405	NADH dehydrogenase (ubiquinone) 1 alpha subcomplex, 1, 7.5kDa
Electron Transport Chain	Complex I	NDUFA10	0.0809737	0.245131	0.506485	0.0184134	ILMN_2657946	67273	NADH dehydrogenase (ubiquinone) 1 alpha subcomplex, 10, 42kDa
Electron Transport Chain	Complex I	NDUFA12	0.220702	0.25025	0.0937732	0.00329261	ILMN_1220362	66414	NADH dehydrogenase (ubiquinone) 1 alpha subcomplex, 12
Electron Transport Chain	Complex I	NDUFA2	0.241974	0.298804	3.733e-05	4.167e-05	ILMN_2588601	17991	NADH dehydrogenase (ubiquinone) 1 alpha subcomplex, 2, 8kDa
Electron Transport Chain	Complex I	NDUFA3	0.243482	0.436265	0.0183601	2.62e-06	ILMN_2792560	66091	NADH dehydrogenase (ubiquinone) 1 alpha subcomplex, 3, 9kDa
Electron Transport Chain	Complex I	NDUFA4	0.368412	0.240065	0.022437	0.00096184	ILMN_2666061	17992	NADH dehydrogenase (ubiquinone) 1 alpha subcomplex, 4, 9kDa
Electron Transport Chain	Complex I	NDUFA5	-0.671947	-0.154732	0	0.0014196	ILMN_2691460	68202	NADH dehydrogenase (ubiquinone) 1 alpha subcomplex, 5, 13kDa
Electron Transport Chain	Complex I	NDUFA5	0.445789	0.362104	0.00097565	0.00324119	ILMN_1216007	68202	NADH dehydrogenase (ubiquinone) 1 alpha subcomplex, 5, 13kDa
Electron Transport Chain	Complex I	NDUFA6	0.135833	0.292527	0.148013	0.00042002	ILMN_2898406	67130	NADH dehydrogenase (ubiquinone) 1 alpha subcomplex, 6, 14kDa
Electron Transport Chain	Complex I	NDUFA7	0.135246	0.27928	0.00197063	0.00113543	ILMN_2629044	66416	NADH dehydrogenase (ubiquinone) 1 alpha subcomplex, 7, 14.5kDa
Electron Transport Chain	Complex I	NDUFA8	0.0175965	0.183586	0.914494	0.0215031	ILMN_2682019	68375	NADH dehydrogenase (ubiquinone) 1 alpha subcomplex, 8, 19kDa
Electron Transport Chain	Complex I	NDUFA9	0.292482	0.449333	0.00422027	6.45e-06	ILMN_2657694	66108	NADH dehydrogenase (ubiquinone) 1 alpha subcomplex, 9, 39kDa
Electron Transport Chain	Complex I	NDUFAB1	-0.303009	0.0324911	0.00466861	0.331538	ILMN_2732281	70316	NADH dehydrogenase (ubiquinone) 1, alpha/beta subcomplex, 1, 8kDa
Electron Transport Chain	Complex I	NDUFAF1	-0.658754	-0.500414	0.0220027	0.00029725	ILMN_1248304	69702	NADH dehydrogenase (ubiquinone) complex I, assembly factor 1
Electron Transport Chain	Complex I	NDUFB10	-1.04095	-0.250783	0	0.0248988	ILMN_2900216	68342	NADH dehydrogenase (ubiquinone) 1 beta subcomplex, 10, 22kDa
Electron Transport Chain	Complex I	NDUFB11	-0.218228	-0.112449	0.00034378	0.0868074	ILMN_2747885	104130	NADH dehydrogenase (ubiquinone) 1 beta subcomplex, 11, 17.3kDa
Electron Transport Chain	Complex I	NDUFB2	-1.38269	-0.179807	0	0.0059787	ILMN_2636435	68198	NADH dehydrogenase (ubiquinone) 1 beta subcomplex, 2, 8kDa
Electron Transport Chain	Complex I	NDUFB3	0.279	0.427399	0.113421	0.00086983	ILMN_2734511	66495	NADH dehydrogenase (ubiquinone) 1 beta subcomplex, 3, 12kDa
Electron Transport Chain	Complex I	NDUFB4	-0.376263	-0.200315	2.1e-05	0.00072474	ILMN_1227012	100041273|100042503|68194	NADH dehydrogenase (ubiquinone) 1 beta subcomplex, 4, 15kDa
Electron Transport Chain	Complex I	NDUFB5	-1.32131	-0.227104	1.68e-06	0.029161	ILMN_2617335	66046	NADH dehydrogenase (ubiquinone) 1 beta subcomplex, 5, 16kDa
Electron Transport Chain	Complex I	NDUFB6	0.142289	0.273676	0.202832	0.00051708	ILMN_1242233	230075	NADH dehydrogenase (ubiquinone) 1 beta subcomplex, 6, 17kDa
Electron Transport Chain	Complex I	NDUFB7	0.149912	0.46639	0.187632	5.367e-05	ILMN_2717460	66916	NADH dehydrogenase (ubiquinone) 1 beta subcomplex, 7, 18kDa
Electron Transport Chain	Complex I	NDUFB9	-1.65396	-0.159193	0	0.0364568	ILMN_2605004	66218	NADH dehydrogenase (ubiquinone) 1 beta subcomplex, 9, 22kDa
Electron Transport Chain	Complex I	NDUFS2	-1.37665	-0.412408	1.5e-05	7.862e-05	ILMN_2704165	226646	NADH dehydrogenase (ubiquinone) Fe-S protein 2, 49kDa (NADH-coenzyme Q reductase)
Electron Transport Chain	Complex I	NDUFS2	0.31907	0.488027	0.0213094	0.00017254	ILMN_1224781	226646	NADH dehydrogenase (ubiquinone) Fe-S protein 2, 49kDa (NADH-coenzyme Q reductase)
Electron Transport Chain	Complex I	NDUFS3	-0.560912	-0.249423	0.00673697	0.00148926	ILMN_2747897	68349	NADH dehydrogenase (ubiquinone) Fe-S protein 3, 30kDa (NADH-coenzyme Q reductase)
Electron Transport Chain	Complex I	NDUFS4	-1.94921	-0.441083	0	1.44e-06	ILMN_2663694	17993	NADH dehydrogenase (ubiquinone) Fe-S protein 4, 18kDa (NADH-coenzyme Q reductase)
Electron Transport Chain	Complex I	NDUFS4	-1.6585	-1.03567	1.397e-05	0	ILMN_2640944	17993	NADH dehydrogenase (ubiquinone) Fe-S protein 4, 18kDa (NADH-coenzyme Q reductase)
Electron Transport Chain	Complex I	NDUFS6	0.213377	0.50322	0.0270773	2.55e-06	ILMN_2842572	623286|407785	NADH dehydrogenase (ubiquinone) Fe-S protein 6, 13kDa (NADH-coenzyme Q reductase)
Electron Transport Chain	Complex I	NDUFV1	0.0848947	0.289131	0.252712	0.00640307	ILMN_2702704	17995	NADH dehydrogenase (ubiquinone) flavoprotein 1, 51kDa
Electron Transport Chain	Complex I	NDUFV3	0.260886	0.436798	0.00020199	6.51e-06	ILMN_2668977	78330	NADH dehydrogenase (ubiquinone) flavoprotein 3, 10kDa
Electron Transport Chain	Complex II	SDHB	-0.608289	-0.410717	0.0396674	0.0121563	ILMN_2769065	67680	succinate dehydrogenase complex, subunit B, iron sulfur (Ip)
Electron Transport Chain	Complex II	SDHC	0.175596	0.226182	0.0467217	0.00924446	ILMN_2594149	66052	succinate dehydrogenase complex, subunit C, integral membrane protein, 15kDa
Electron Transport Chain	Complex II	SDHD	-1.34462	-0.205378	0	0.00172138	ILMN_1239143	66925	succinate dehydrogenase complex, subunit D, integral membrane protein
Electron Transport Chain	Complex III	CYC1	0.370649	0.31278	0.00496848	0.00149536	ILMN_1251771	66445	cytochrome c-1
Electron Transport Chain	Complex III	UQCR10	0.253307	0.203006	0.0180712	0.00991023	ILMN_2636384	66152	ubiquinol-cytochrome c reductase, complex III subunit X
Electron Transport Chain	Complex III	UQCR11	0.0223947	0.185836	0.866651	0.031244	ILMN_2871881	66594	ubiquinol-cytochrome c reductase, complex III subunit XI
Electron Transport Chain	Complex III	UQCRC1	0.169579	0.383357	0.0792668	0.00140213	ILMN_1256673	22273	ubiquinol-cytochrome c reductase core protein I
Electron Transport Chain	Complex III	UQCRC2	0.23786	0.197765	0.0950928	0.0321657	ILMN_2435140	67003	ubiquinol-cytochrome c reductase core protein II
Electron Transport Chain	Complex III	UQCRH	0.332789	0.172414	0.0059924	0.0110411	ILMN_2512849	66576	ubiquinol-cytochrome c reductase hinge protein
Electron Transport Chain	Complex IV	COX10	0.161904	0.23847	0.0500979	0.0301166	ILMN_2633212	70383	cytochrome c oxidase assembly homolog 10 (yeast)
Electron Transport Chain	Complex IV	COX11	-0.471535	-0.0121577	0	0.766026	ILMN_1247397	69802	cytochrome c oxidase assembly homolog 11 (yeast)
Electron Transport Chain	Complex IV	COX15	0.231307	0.467643	0.00305552	3e-07	ILMN_1235186	226139	cytochrome c oxidase assembly homolog 15 (yeast)
Electron Transport Chain	Complex IV	COX17	0.00923684	0.295324	0.944006	6.486e-05	ILMN_3160517	12856	cytochrome c oxidase assembly homolog 17 (yeast)
Electron Transport Chain	Complex IV	COX5A	-0.232044	-0.385497	0.0469027	5.66e-06	ILMN_2682800	12858	cytochrome c oxidase subunit Va
Electron Transport Chain	Complex IV	COX5B	0.0274649	0.25222	0.710541	0.00422731	ILMN_1241962	12859	cytochrome c oxidase subunit Vb
Electron Transport Chain	Complex IV	COX6A1	0.256263	0.198622	0.0006367	0.0243279	ILMN_2638875	12861	cytochrome c oxidase subunit VIa polypeptide 1
Electron Transport Chain	Complex IV	COX6A1	0.140588	0.258205	0.0405191	0.00367452	ILMN_2605400	12861	cytochrome c oxidase subunit VIa polypeptide 1
Electron Transport Chain	Complex IV	COX6B1	0.274123	0.572589	0.00864554	4.84e-06	ILMN_1254971	110323	cytochrome c oxidase subunit VIb polypeptide 1 (ubiquitous)
Electron Transport Chain	Complex IV	COX6C	-2.24651	-1.33976	1.918e-05	1.1e-07	ILMN_2589039	12864	cytochrome c oxidase subunit VIc
Electron Transport Chain	Complex IV	COX7A1	0.288123	0.300616	0.00416852	0.00013487	ILMN_1240857	12865	cytochrome c oxidase subunit VIIa polypeptide 1 (muscle)
Electron Transport Chain	Complex IV	COX7A2	-1.55898	-0.227196	0	4.15e-06	ILMN_2733698	12866	cytochrome c oxidase subunit VIIa polypeptide 2 (liver)
Electron Transport Chain	Complex IV	COX7B	-0.217386	-0.2435	0.124185	0.00059745	ILMN_2671689	66142	cytochrome c oxidase subunit VIIb
Electron Transport Chain	Complex IV	SURF1	0.139772	0.33386	0.365061	0.00915669	ILMN_2883561	20930	surfeit 1
Electron Transport Chain	Complex V	ATP5A1	-1.68782	-0.269911	2e-08	0.00486156	ILMN_2633229	11946	ATP synthase, H+ transporting, mitochondrial F1 complex, alpha subunit 1, cardiac muscle
Electron Transport Chain	Complex V	ATP5B	0.29057	0.26294	0.0205355	0.0113443	ILMN_2598972	11947	ATP synthase, H+ transporting, mitochondrial F1 complex, beta polypeptide
Electron Transport Chain	Complex V	ATP5F1	0.145825	0.381366	0.252518	0.00371018	ILMN_2790486	11950	ATP synthase, H+ transporting, mitochondrial Fo complex, subunit B1
Electron Transport Chain	Complex V	ATP5G2	0.245105	0.31886	0.0261774	3.85e-06	ILMN_2691528	67942	ATP synthase, H+ transporting, mitochondrial Fo complex, subunit C2 (subunit 9)
Electron Transport Chain	Complex V	ATP5J	0.297447	0.151202	0.003202	0.0230836	ILMN_2962632	11957	ATP synthase, H+ transporting, mitochondrial Fo complex, subunit F6
Electron Transport Chain	Complex V	ATP5J	0.121175	0.332226	0.265267	0.00191919	ILMN_2611261	11957	ATP synthase, H+ transporting, mitochondrial Fo complex, subunit F6
Electron Transport Chain	Complex V	ATPAF2	0.349035	0.420598	7.9e-07	4e-08	ILMN_2601118	246782	ATP synthase mitochondrial F1 complex assembly factor 2
Redox Regulation	mito/ cytosolic	CAT	-1.23407	-0.885405	0.00112114	0.00011819	ILMN_2826110	12359	catalase
Redox Regulation	Mitochondria	GLRX2	-0.701746	-0.594693	0	2e-08	ILMN_1214664	69367	glutaredoxin 2
Redox Regulation	Mitochondria	PRDX3	0.234491	0.213131	0.102921	0.0469489	ILMN_2732229	11757	peroxiredoxin 3
Redox Regulation	Mitochondria	PRDX5	-1.02724	-0.876857	0.0005395	9e-08	ILMN_1239765	54683	peroxiredoxin 5
Redox Regulation	Mitochondria	SOD2	-0.507456	-0.238345	1.936e-05	0.00526555	ILMN_2650280	20656	superoxide dismutase 2, mitochondrial
Redox Regulation	Mitochondria	TXN2	0.10986	0.242122	0.424998	0.014696	ILMN_1257624	56551	thioredoxin 2
Membrane Redox	Membranes	CYB5A	-0.542368	-1.06238	0.0147359	1.4e-07	ILMN_2966632	109672	cytochrome b5 type A (microsomal)
Membrane Redox	Membranes	CYB5R3	0.465561	0.542798	0.00366317	0.00087423	ILMN_2904686	109754	cytochrome b5 reductase 3
apotosis	Membranes	AIFM1	-1.07568	-0.0576756	0	0.285961	ILMN_2881272	26926	apoptosis-inducing factor, mitochondrion-associated, 1
apotosis	Membranes	CASP3	-0.233535	-0.0894524	2.473e-05	0.0201795	ILMN_2939071	12367	caspase 3, apoptosis-related cysteine peptidase
apotosis	Membranes	CASP8	0.397921	0.266726	0.0361855	0.00012617	ILMN_3097868	12370	caspase 8, apoptosis-related cysteine peptidase
apotosis	Membranes	CASP9	0.0940789	-0.162991	0.320908	0.0162663	ILMN_1217061	12371	caspase 9, apoptosis-related cysteine peptidase
APP processing	Membrane	APH1B	-0.193833	-0.20644	0.00126176	0.00103654	ILMN_2588682	208117	anterior pharynx defective 1 homolog B (C. elegans)
APP processing	Membrane	APP	0.0285351	-0.278068	0.931169	0.0242964	ILMN_2597532	11820	amyloid beta (A4) precursor protein
APP processing	Golgi, Endosome, Lysosome	BACE1	-1.18988	-0.502979	8e-08	2.55e-06	ILMN_1217842	23821	beta-site APP-cleaving enzyme 1
APP processing	Golgi, Endosome, Lysosome	PSEN1	0.238868	0.254065	0.13392	1.77e-06	ILMN_1214811	19164	presenilin 1
APP processing	Golgi, Endosome, Lysosome	PSEN2	0.528009	0.594449	0.00394791	0.00101855	ILMN_2941992	19165	presenilin 2 (Alzheimer disease 4)
Fatty acid oxidation	Membranes	HSD17B10	-1.36471	-0.561074	2.3e-07	0.00042469	ILMN_1238614	15108	hydroxysteroid (17-beta) dehydrogenase 10
Fission/fusion	Outer Mito Membranes	FIS1	0.195956	0.351875	0.0420362	2.08e-06	ILMN_2939294	66437	fission 1 (mitochondrial outer membrane) homolog (S. cerevisiae)
Fission/fusion	Outer Mito Membranes	RHOT2	0.265684	0.436137	0.00277919	2e-08	ILMN_2839134	214952	ras homolog family member T2
Glycolysis/TCA Cycle	Mitochondria	PDHA1	0.465842	0.110625	0.0122886	0.370867	ILMN_2679851	18597	pyruvate dehydrogenase (lipoamide) alpha 1
NADH balance	Inner Mito membranes	GPD2	-0.152132	0.00941071	0.00123759	0.825118	ILMN_1215797	14571	glycerol-3-phosphate dehydrogenase 2 (mitochondrial)
Purine degradation	cytosolic	XDH	0.246649	0.163402	0.190133	0.046305	ILMN_1239055	22436	xanthine dehydrogenase
signal transduction	cytosolic	MAP2K4	0.316289	-0.0430774	0.0114368	0.563469	ILMN_2920549	26398	mitogen-activated protein kinase kinase 4
signal transduction	cytosolic	MAPK12	0.176009	-0.0149494	0.00107368	0.764052	ILMN_2724570	29857	mitogen-activated protein kinase 12
signal transduction	cytosolic	MAPK9	0.214456	-0.0427351	0.00379883	0.5328	ILMN_2591066	26420	mitogen-activated protein kinase 9
TCA Cycle	Mito Matrix	OGDH	0.201509	0.492336	6.651e-05	1e-08	ILMN_2639805	18293	oxoglutarate (alpha-ketoglutarate) dehydrogenase (lipoamide)
Trafficking	Membrane	TRAK1	-0.258061	-0.293878	0.0189425	0.00049219	ILMN_2937122	67095	trafficking protein, kinesin binding 1
Ubiquitination	Mitochondria	PARK7	0.0964474	0.457932	0.190145	3.93e-06	ILMN_2728754	57320	parkinson protein 7
De Novo Pyrimidine biosynthesis	Inner Mito membranes	DHODH	0.147772	0.24086	0.140177	0.00173448	ILMN_1244112	56749	dihydroorotate dehydrogenase (quinone)
Deamination	mitochondria	MAOB	-0.180114	0.0051756	0.00058355	0.89504	ILMN_1258219	109731	monoamine oxidase B

## Sheet: 7. NRF2 Signaling 04-25
Symbol	Rapa-2 Male LogRatio	Rapa Female LogRatio	Rapa-2 Male adjusted p-value	Rapa Female adjusted p-value	Illumina ID	Entrez Gene ID for Mouse	Entrez Gene Name
ABCC2	-0.784833	-0.300074	4.27e-05	2.676e-05	ILMN_2655359	12780	ATP-binding cassette, sub-family C (CFTR/MRP), member 2
ACTA2	0.188404	0.154521	0.0406137	0.00345558	ILMN_2710354	11475	actin, alpha 2, smooth muscle, aorta
ACTA2	0.0723421	0.163384	0.285846	0.011781	ILMN_2710353	11475	actin, alpha 2, smooth muscle, aorta
ACTB	0.348711	0.19469	0.0449281	0.131185	ILMN_1377923	11461	actin, beta
ACTB	-0.379219	0.854036	0.444511	0.027651	ILMN_2846865	11461	actin, beta
AKR1A1	0.139061	0.553315	0.32489	6.041e-05	ILMN_3147135	58810	aldo-keto reductase family 1, member A1 (aldehyde reductase)
AKR7A2	0.164088	0.693488	0.450606	5.298e-05	ILMN_2908045	110198	aldo-keto reductase family 7, member A2 (aflatoxin aldehyde reductase)
ATF4	-1.02395	-1.08241	2.67e-06	0	ILMN_2642681	11911	activating transcription factor 4 (tax-responsive enhancer element B67)
ATM	-0.2075	-0.192667	0.0128842	2.881e-05	ILMN_2783896	11920	ataxia telangiectasia mutated
BACH1	-0.64986	-0.781622	7.878e-05	0	ILMN_2741677	12013	BTB and CNC homology 1, basic leucine zipper transcription factor 1
CAT	-1.23407	-0.885405	0.00112114	0.00011819	ILMN_2826110	12359	catalase
CDC34	0.158868	0.17853	0.00751494	0.0631455	ILMN_2763115	216150	cell division cycle 34
CLPP	0.23193	0.39211	0.00079651	0.00011484	ILMN_2982890	53895	ClpP caseinolytic peptidase, ATP-dependent, proteolytic subunit homolog (E. coli)
CUL3	0.0214211	-0.484446	0.894319	5.903e-05	ILMN_1224546	26554	cullin 3
DNAJA2	-1.05945	-0.373893	3.6e-07	3e-07	ILMN_2720580	56445	DnaJ (Hsp40) homolog, subfamily A, member 2
DNAJA3	0.0741754	0.214057	0.327008	0.0176601	ILMN_2608238	83945	DnaJ (Hsp40) homolog, subfamily A, member 3
DNAJB12	0.243825	0.377738	0.0861615	0.00010558	ILMN_2644621	56709	DnaJ (Hsp40) homolog, subfamily B, member 12
DNAJB2	0.333333	0.685616	0.0822982	2.489e-05	ILMN_2725428	56812	DnaJ (Hsp40) homolog, subfamily B, member 2
DNAJB4	-0.448456	-0.102018	0.0001777	0.0755196	ILMN_2614246	67035	DnaJ (Hsp40) homolog, subfamily B, member 4
DNAJB6	0.238518	0.268286	0.0943878	0.00677311	ILMN_3107377	23950	DnaJ (Hsp40) homolog, subfamily B, member 6
DNAJB9	-2.40406	-0.661598	3.16e-06	3.7e-07	ILMN_2829636	27362	DnaJ (Hsp40) homolog, subfamily B, member 9
DNAJC10	0.252754	-0.103774	0.0486129	0.273364	ILMN_3128019	66861	DnaJ (Hsp40) homolog, subfamily C, member 10
DNAJC14	-0.201561	-0.12614	0.0353994	0.0014236	ILMN_2753843	74330	DnaJ (Hsp40) homolog, subfamily C, member 14
DNAJC15	0.238526	-0.0258899	0.015754	0.812782	ILMN_2813454	66148	DnaJ (Hsp40) homolog, subfamily C, member 15
DNAJC16	-0.317219	-0.315869	0.00263958	3.76e-06	ILMN_2595637	214063	DnaJ (Hsp40) homolog, subfamily C, member 16
DNAJC19	-0.184816	-0.211446	0.0768622	0.00551558	ILMN_3103439	100503724|67713	DnaJ (Hsp40) homolog, subfamily C, member 19
DNAJC4	0.22664	0.198664	0.0119074	0.00286033	ILMN_2646976	57431	DnaJ (Hsp40) homolog, subfamily C, member 4
DNAJC5	0.177132	0.390024	0.0331709	6.3e-07	ILMN_2671708	13002	DnaJ (Hsp40) homolog, subfamily C, member 5
DNAJC7	0.303482	0.123235	0.0128522	0.374192	ILMN_2694381	56354	DnaJ (Hsp40) homolog, subfamily C, member 7
DNAJC8	-0.168825	-0.0184464	0.0153002	0.680746	ILMN_2948465	68598	DnaJ (Hsp40) homolog, subfamily C, member 8
EPHX1	0.464553	0.812685	0.206938	0.00017489	ILMN_2664224	13849	epoxide hydrolase 1, microsomal (xenobiotic)
FMO1	0.193561	0.332211	0.322301	0.0399119	ILMN_2838308	14261	flavin containing monooxygenase 1
FOS	-0.328605	-0.331009	0.0259951	0.00112554	ILMN_2750515	14281	FBJ murine osteosarcoma viral oncogene homolog
FTH1	-1.15711	-0.757586	8e-08	4e-08	ILMN_2876071	14319	ferritin, heavy polypeptide 1
GCLC	-0.531842	-0.0146964	0.00011153	0.760094	ILMN_2608016	14629	glutamate-cysteine ligase, catalytic subunit
GCLM	-0.565184	-0.261485	4.388e-05	0.00054737	ILMN_1256354	14630	glutamate-cysteine ligase, modifier subunit
GSTK1	0.126096	0.546792	0.215285	0.00014218	ILMN_2792924	76263	glutathione S-transferase kappa 1
GSTM1	0.39536	0.669033	0.182227	0.0027536	ILMN_2862470	14863	glutathione S-transferase mu 1
GSTM3	-0.447939	-0.452563	0.00012639	8.54e-06	ILMN_2705777	14866	glutathione S-transferase mu 3 (brain)
GSTM5	0.372649	0.16022	0.0451286	0.232795	ILMN_1228233	14862	glutathione S-transferase mu 5
GSTP1	-0.294491	-0.00535714	0.00058143	0.91222	ILMN_2793329	100042625|14869|14870	glutathione S-transferase pi 1
GSTP1	0.56843	0.557521	0.071952	0.00351997	ILMN_2677046	100042625|14869|14870	glutathione S-transferase pi 1
GSTT1	0.479702	0.917295	0.0284544	0.00040123	ILMN_2680533	14871	glutathione S-transferase theta 1
GSTT2/GSTT2B	0.0241404	0.752223	0.952748	0.0242031	ILMN_2689880	14872	glutathione S-transferase theta 2
HERPUD1	-1.38797	-1.06727	0.00031693	3.3e-07	ILMN_2790246	64209	homocysteine-inducible, endoplasmic reticulum stress-inducible, ubiquitin-like domain member 1
HRAS	0.326114	0.654238	0.00641269	0	ILMN_1223624	15461	v-Ha-ras Harvey rat sarcoma viral oncogene homolog
KEAP1	-0.441579	-0.199685	0.00119083	0.0578257	ILMN_2993267	50868	kelch-like ECH-associated protein 1
KEAP1	0.218149	0.555024	0.0386404	0.00033394	ILMN_1258406	50868	kelch-like ECH-associated protein 1
KRAS	-0.400316	-0.253637	0.00120482	0.00024107	ILMN_1212703	16653	v-Ki-ras2 Kirsten rat sarcoma viral oncogene homolog
MAFG	-0.206114	-0.57692	0.290145	0.00018726	ILMN_2764883	17134	v-maf musculoaponeurotic fibrosarcoma oncogene homolog G (avian)
MAFK	-0.153579	0.00794048	0.0360116	0.86818	ILMN_2683831	17135	v-maf musculoaponeurotic fibrosarcoma oncogene homolog K (avian)
MAP2K1	-0.288693	-0.0951488	0.00513698	0.0569485	ILMN_2714534	26395	mitogen-activated protein kinase kinase 1
MAP2K2	0.0693684	0.206146	0.118368	4.898e-05	ILMN_2884050	26396	mitogen-activated protein kinase kinase 2
MAP2K4	0.316289	-0.0430774	0.0114368	0.563469	ILMN_2920549	26398	mitogen-activated protein kinase kinase 4
MAP2K5	0.232693	0.278152	0.00025414	5.298e-05	ILMN_2639375	23938	mitogen-activated protein kinase kinase 5
MAP2K7	0.255605	0.375991	0.00500278	3e-08	ILMN_3028981	26400	mitogen-activated protein kinase kinase 7
MAP3K1	0.0490175	-0.542827	0.757146	0.00031933	ILMN_3006611	26401	mitogen-activated protein kinase kinase kinase 1, E3 ubiquitin protein ligase
MAPK1	0.373026	0.274583	4.32e-05	5.8e-07	ILMN_2601071	26413	mitogen-activated protein kinase 1
MAPK3	0.111035	0.253173	0.0587047	3.413e-05	ILMN_1218551	26417	mitogen-activated protein kinase 3
MAPK9	0.214456	-0.0427351	0.00379883	0.5328	ILMN_2591066	26420	mitogen-activated protein kinase 9
MGST1	-0.650386	-0.129437	0	0.409223	ILMN_2669416	56615	microsomal glutathione S-transferase 1
MGST1	0.239535	0.28353	0.039274	0.0123844	ILMN_2940195	56615	microsomal glutathione S-transferase 1
MGST3	0.417132	0.850196	0.129483	0.0077951	ILMN_2615035	66447	microsomal glutathione S-transferase 3
NFE2L2	-0.476912	-0.353125	0.00621741	0.000141	ILMN_1224128	18024	nuclear factor (erythroid-derived 2)-like 2
NQO1	0.2445	0.407708	0.112087	0.00036875	ILMN_2726371	18104	NAD(P)H dehydrogenase, quinone 1
NQO2	0.509877	0.389167	0.00800276	0.03788	ILMN_2968731	18105	NAD(P)H dehydrogenase, quinone 2
NRAS	0.165404	-0.239607	0.30877	0.00907995	ILMN_2837543	18176	neuroblastoma RAS viral (v-ras) oncogene homolog
PIK3C2A	-0.0175351	-0.275693	0.867228	5.521e-05	ILMN_1252098	18704	phosphatidylinositol-4-phosphate 3-kinase, catalytic subunit type 2 alpha
PIK3CA	-0.263018	-0.190104	0.00089299	0.00309196	ILMN_2825201	18706	phosphatidylinositol-4,5-bisphosphate 3-kinase, catalytic subunit alpha
PIK3CB	0.000473684	-0.197158	0.996789	0.00043553	ILMN_2680549	74769	phosphatidylinositol-4,5-bisphosphate 3-kinase, catalytic subunit beta
PIK3CG	-0.0485088	-0.195119	0.669976	0.0435676	ILMN_1227086	30955	phosphatidylinositol-4,5-bisphosphate 3-kinase, catalytic subunit gamma
PIK3R2	0.196412	0.130607	0.0330679	0.016537	ILMN_2732317	18709	phosphoinositide-3-kinase, regulatory subunit 2 (beta)
PIK3R3	0.33957	0.0688423	0.00064779	0.431931	ILMN_1226157	18710	phosphoinositide-3-kinase, regulatory subunit 3 (gamma)
PIK3R4	-0.280184	-0.0899613	0.0006045	0.0056942	ILMN_1231805	75669	phosphoinositide-3-kinase, regulatory subunit 4
PMF1	0.297825	0.358217	1.2e-07	2.994e-05	ILMN_2711410	67037	polyamine-modulated factor 1
PRDX1	-0.646079	-0.0464911	1.4e-07	0.247134	ILMN_2989706	18477	peroxiredoxin 1
PRDX1	-0.478737	-0.397705	4.047e-05	0.00015743	ILMN_1223738	18477	peroxiredoxin 1
PRKCA	0.241316	0.0322292	0.0179124	0.598028	ILMN_1217890	18750	protein kinase C, alpha
PRKD3	-1.08111	-0.733208	0.00026074	4.19e-06	ILMN_1221007	75292	protein kinase D3
RAF1	0.400833	0.247878	0.0004147	0.00017969	ILMN_2747229	110157	v-raf-1 murine leukemia viral oncogene homolog 1
RRAS2	-0.871526	-0.157804	0	0.00022037	ILMN_2909782	66922	related RAS viral (r-ras) oncogene homolog 2
SLC35A2	0.177184	0.306994	0.00112697	1.8e-07	ILMN_2970345	22232	solute carrier family 35 (UDP-galactose transporter), member A2
SOD1	0.0103772	0.246315	0.92477	0.00288827	ILMN_2752552	20655	superoxide dismutase 1, soluble
SOD2	-0.507456	-0.238345	1.936e-05	0.00526555	ILMN_2650280	20656	superoxide dismutase 2, mitochondrial
SOD3	0.387851	0.0878839	0.00593265	0.230139	ILMN_1241892	20657	superoxide dismutase 3, extracellular
TXN	-1.44557	-0.335542	1.03e-06	0.00030007	ILMN_3009572	22166	thioredoxin
UBE2E3	0.291833	0.126592	0.00371613	0.119258	ILMN_2512042	22193	ubiquitin-conjugating enzyme E2E 3
UBE2K	-0.31693	-0.154839	0.0109001	0.0218188	ILMN_2640742	53323	ubiquitin-conjugating enzyme E2K
USP14	-0.401272	0.0106964	8.43e-06	0.808905	ILMN_2465770	59025	ubiquitin specific peptidase 14 (tRNA-guanine transglycosylase)
VCP	0.103684	0.237937	0.132067	0.00380303	ILMN_1255736	269523	valosin containing protein

## Sheet: 8. Protein Ubiquitination 04-25
Symbol	Rapa-2 Male LogRatio	Rapa Female LogRatio	Rapa-2 Male adjusted p-value	Rapa Female adjusted p-value	Illumina ID	Entrez Gene ID for Mouse	Entrez Gene Name
ANAPC4	0.183026	0.162351	0.0291959	0.00598282	ILMN_2859778	52206	anaphase promoting complex subunit 4
ANAPC5	0.203491	0.120265	0.0172839	0.0386439	ILMN_2648397	59008	anaphase promoting complex subunit 5
ANAPC5	0.179623	0.20164	0.0151319	0.00030876	ILMN_3158200	59008	anaphase promoting complex subunit 5
BAG1	0.285833	0.143161	0.00657696	0.0144577	ILMN_2712018	12017	BCL2-associated athanogene
BIRC2	-0.459026	-0.0202292	1e-08	0.681402	ILMN_1226186	11797	baculoviral IAP repeat containing 2
BTRC	-0.264	-0.0880893	7.063e-05	0.0232008	ILMN_2690741	12234	beta-transducin repeat containing E3 ubiquitin protein ligase
BTRC	0.242965	0.24383	0.00366071	0.00229886	ILMN_3100042	12234	beta-transducin repeat containing E3 ubiquitin protein ligase
CDC34	0.158868	0.17853	0.00751494	0.0631455	ILMN_2763115	216150	cell division cycle 34
CRYAB	0.24193	0.0563988	0.0165568	0.472882	ILMN_2840213	12955	crystallin, alpha B
CUL1	-1.28784	-0.45308	0	4e-08	ILMN_1226323	26965	cullin 1
DNAJB12	0.243825	0.377738	0.0861615	0.00010558	ILMN_2644621	56709	DnaJ (Hsp40) homolog, subfamily B, member 12
DNAJB2	0.333333	0.685616	0.0822982	2.489e-05	ILMN_2725428	56812	DnaJ (Hsp40) homolog, subfamily B, member 2
DNAJB4	-0.448456	-0.102018	0.0001777	0.0755196	ILMN_2614246	67035	DnaJ (Hsp40) homolog, subfamily B, member 4
DNAJB6	0.238518	0.268286	0.0943878	0.00677311	ILMN_3107377	23950	DnaJ (Hsp40) homolog, subfamily B, member 6
DNAJB9	-2.40406	-0.661598	3.16e-06	3.7e-07	ILMN_2829636	27362	DnaJ (Hsp40) homolog, subfamily B, member 9
DNAJC10	0.252754	-0.103774	0.0486129	0.273364	ILMN_3128019	66861	DnaJ (Hsp40) homolog, subfamily C, member 10
DNAJC12	-0.159763	-0.954586	0.704284	0.0232868	ILMN_1229993	30045	DnaJ (Hsp40) homolog, subfamily C, member 12
DNAJC14	-0.201561	-0.12614	0.0353994	0.0014236	ILMN_2753843	74330	DnaJ (Hsp40) homolog, subfamily C, member 14
DNAJC15	0.238526	-0.0258899	0.015754	0.812782	ILMN_2813454	66148	DnaJ (Hsp40) homolog, subfamily C, member 15
DNAJC16	-0.317219	-0.315869	0.00263958	3.76e-06	ILMN_2595637	214063	DnaJ (Hsp40) homolog, subfamily C, member 16
DNAJC19	-0.184816	-0.211446	0.0768622	0.00551558	ILMN_3103439	100503724|67713	DnaJ (Hsp40) homolog, subfamily C, member 19
DNAJC2	-0.439526	-0.0756994	4.3e-07	0.0639863	ILMN_1233931	22791	DnaJ (Hsp40) homolog, subfamily C, member 2
DNAJC24	0.178281	-0.0420804	0.00032856	0.410804	ILMN_2839303	99349	DnaJ (Hsp40) homolog, subfamily C, member 24
DNAJC4	0.22664	0.198664	0.0119074	0.00286033	ILMN_2646976	57431	DnaJ (Hsp40) homolog, subfamily C, member 4
DNAJC5	0.177132	0.390024	0.0331709	6.3e-07	ILMN_2671708	13002	DnaJ (Hsp40) homolog, subfamily C, member 5
DNAJC7	0.303482	0.123235	0.0128522	0.374192	ILMN_2694381	56354	DnaJ (Hsp40) homolog, subfamily C, member 7
DNAJC8	-0.168825	-0.0184464	0.0153002	0.680746	ILMN_2948465	68598	DnaJ (Hsp40) homolog, subfamily C, member 8
FBXW7	0.110789	-0.226551	0.109903	0.00072175	ILMN_2681824	50754	F-box and WD repeat domain containing 7, E3 ubiquitin protein ligase
FZR1	0.224009	0.252461	0.0215161	0.00086934	ILMN_2962747	56371	fizzy/cell division cycle 20 related 1 (Drosophila)
FZR1	0.191693	0.317973	0.0302921	1e-08	ILMN_2629971	56371	fizzy/cell division cycle 20 related 1 (Drosophila)
HLA-A	0.0260614	-0.151658	0.698608	0.00110152	ILMN_2717352	15007	major histocompatibility complex, class I, A
HLA-B	-1.02104	-0.327729	6.277e-05	8.321e-05	ILMN_2944011	667977|110557|15013|15006|14972|69717|15015|15018|14964|14963	major histocompatibility complex, class I, B
HSP90AB1	-0.496702	-0.439491	6.046e-05	0.00377217	ILMN_1246650	15516	heat shock protein 90kDa alpha (cytosolic), class B member 1
HSP90B1	-1.36033	-1.21772	0.00039782	3.2e-07	ILMN_2504433	22027	heat shock protein 90kDa beta (Grp94), member 1
HSPA4	-0.536088	-0.0764315	2.665e-05	0.119967	ILMN_2716838	15525	heat shock 70kDa protein 4
HSPA5	-0.201868	-0.197512	0.00809336	0.0012881	ILMN_1255561	14828	heat shock 70kDa protein 5 (glucose-regulated protein, 78kDa)
HSPA8	0.169667	0.263405	0.406321	0.00722033	ILMN_2918479	15481	heat shock 70kDa protein 8
HSPA9	0.239518	0.258893	0.0249696	0.0112582	ILMN_1222803	15526	heat shock 70kDa protein 9 (mortalin)
HSPB6	0.241298	0.39744	0.0576958	0.00198758	ILMN_2805339	243912	heat shock protein, alpha-crystallin-related, B6
HSPD1	-2.30528	-1.00736	1.472e-05	2e-08	ILMN_2713841	15510	heat shock 60kDa protein 1 (chaperonin)
HSPE1	-1.72696	-0.235289	0	0.00947982	ILMN_2960308	15528	heat shock 10kDa protein 1 (chaperonin 10)
MDM2	0.271693	0.106292	0.00696361	0.175432	ILMN_2850753	17246	MDM2 oncogene, E3 ubiquitin protein ligase
MED20	0.174956	0.266217	0.0164687	3e-07	ILMN_2873729	56771	mediator complex subunit 20
NEDD4	0.283798	0.14683	0.00417395	0.00456916	ILMN_2594344	17999	neural precursor cell expressed, developmentally down-regulated 4, E3 ubiquitin protein ligase
NEDD4L	0.323877	0.0682976	0.035157	0.701261	ILMN_2878501	83814	neural precursor cell expressed, developmentally down-regulated 4-like, E3 ubiquitin protein ligase
PAN2	-0.124368	-0.252399	0.198616	3.22e-06	ILMN_2790399	103135	PAN2 poly(A) specific ribonuclease subunit homolog (S. cerevisiae)
PSMA4	0.12907	-0.268589	0.125391	0.00590523	ILMN_2771944	26441	proteasome (prosome, macropain) subunit, alpha type, 4
PSMA7	0.0611754	0.222571	0.40741	0.00634985	ILMN_2793488	26444	proteasome (prosome, macropain) subunit, alpha type, 7
PSMB1	0.261649	0.260074	0.00113082	0.0243894	ILMN_1239724	19170	proteasome (prosome, macropain) subunit, beta type, 1
PSMB10	0.267228	0.456223	0.49194	0.00015655	ILMN_2757870	19171	proteasome (prosome, macropain) subunit, beta type, 10
PSMB2	0.207175	0.128631	0.00967168	0.00212944	ILMN_2765890	26445	proteasome (prosome, macropain) subunit, beta type, 2
PSMB2	0.170211	0.313324	0.0365513	1.922e-05	ILMN_2949632	26445	proteasome (prosome, macropain) subunit, beta type, 2
PSMB4	0.0859298	0.183887	0.234627	3.897e-05	ILMN_2671124	19172	proteasome (prosome, macropain) subunit, beta type, 4
PSMB5	-0.351816	0.160917	0.0339419	0.144779	ILMN_2613469	19173	proteasome (prosome, macropain) subunit, beta type, 5
PSMB6	-0.381781	-0.0154732	4e-08	0.885611	ILMN_2895862	19175	proteasome (prosome, macropain) subunit, beta type, 6
PSMB7	0.343412	-0.026497	0.00045907	0.786341	ILMN_2836147	19177	proteasome (prosome, macropain) subunit, beta type, 7
PSMB7	-0.00445614	0.32158	0.977127	0.00148322	ILMN_1233153	19177	proteasome (prosome, macropain) subunit, beta type, 7
PSMB8	0.273184	0.24375	0.451061	0.0135822	ILMN_2693940	16913	proteasome (prosome, macropain) subunit, beta type, 8
PSMB9	-0.0941667	-0.339991	0.859324	0.0493845	ILMN_1242466	16912	proteasome (prosome, macropain) subunit, beta type, 9
PSMC1	-0.283632	-0.309872	0.0109139	3.12e-06	ILMN_2707503	19179	proteasome (prosome, macropain) 26S subunit, ATPase, 1
PSMC2	-0.0494912	-0.152449	0.398262	0.00287967	ILMN_2918018	19181	proteasome (prosome, macropain) 26S subunit, ATPase, 2
PSMC3	-0.153868	0.165098	0.0112383	0.012053	ILMN_2686571	19182	proteasome (prosome, macropain) 26S subunit, ATPase, 3
PSMC5	-0.218746	0.201744	0.0320662	0.00537634	ILMN_1220632	19184	proteasome (prosome, macropain) 26S subunit, ATPase, 5
PSMD10	-0.79457	-0.664604	3.039e-05	0	ILMN_2694080	53380	proteasome (prosome, macropain) 26S subunit, non-ATPase, 10
PSMD11	-0.521018	-0.11136	1.67e-06	0.00132419	ILMN_1214057	69077	proteasome (prosome, macropain) 26S subunit, non-ATPase, 11
PSMD11	-0.3985	-0.329226	0.00104264	0.00267873	ILMN_2888116	69077	proteasome (prosome, macropain) 26S subunit, non-ATPase, 11
PSMD12	-0.831693	-0.149182	0	0.00814303	ILMN_1216211	66997	proteasome (prosome, macropain) 26S subunit, non-ATPase, 12
PSMD13	0.00981579	0.251295	0.902698	0.00421665	ILMN_2686644	23997	proteasome (prosome, macropain) 26S subunit, non-ATPase, 13
PSMD14	-1.59361	-0.543577	0	7.4e-07	ILMN_2933914	59029	proteasome (prosome, macropain) 26S subunit, non-ATPase, 14
PSMD2	-0.155535	-0.146423	0.0160147	0.00052479	ILMN_2682947	21762	proteasome (prosome, macropain) 26S subunit, non-ATPase, 2
PSMD2	0.0301316	0.200598	0.733794	0.0236957	ILMN_2682945	21762	proteasome (prosome, macropain) 26S subunit, non-ATPase, 2
PSMD4	0.0717456	0.290741	0.460533	0.00040456	ILMN_1228630	19185	proteasome (prosome, macropain) 26S subunit, non-ATPase, 4
PSMD5	0.29407	0.263435	0.0555816	0.00523898	ILMN_2672798	66998	proteasome (prosome, macropain) 26S subunit, non-ATPase, 5
PSMD6	-0.385798	-0.016003	0	0.702046	ILMN_1241910	66413	proteasome (prosome, macropain) 26S subunit, non-ATPase, 6
PSMD7	-0.535833	-0.278753	5.7e-07	3.23e-05	ILMN_1220284	17463	proteasome (prosome, macropain) 26S subunit, non-ATPase, 7
PSMD9	-0.655579	-0.203604	7.84e-06	0.00043258	ILMN_2593662	67151	proteasome (prosome, macropain) 26S subunit, non-ATPase, 9
PSME1	0.278325	0.487997	0.131563	0.00018162	ILMN_2671204	19186	proteasome (prosome, macropain) activator subunit 1 (PA28 alpha)
PSME2	0.309912	0.471997	3.343e-05	1.742e-05	ILMN_2731057	19188	proteasome (prosome, macropain) activator subunit 2 (PA28 beta)
SKP1	-1.93057	-0.121396	0	0.0689529	ILMN_2733888	21402	S-phase kinase-associated protein 1
TCEB1	0.362272	0.240357	0.00023517	0.00132652	ILMN_2995698	67923	transcription elongation factor B (SIII), polypeptide 1 (15kDa, elongin C)
TCEB2	0.190246	-0.0684702	0.0382658	0.33624	ILMN_2687706	67673	transcription elongation factor B (SIII), polypeptide 2 (18kDa, elongin B)
TRAF6	-0.632991	-0.222899	8.7e-06	6.8e-07	ILMN_2427560	22034	TNF receptor-associated factor 6, E3 ubiquitin protein ligase
UBA1	0.316412	0.624812	0.0515396	6e-08	ILMN_2430374	22201	ubiquitin-like modifier activating enzyme 1
UBE2A	-0.286412	-0.500548	0.0106268	0.00036497	ILMN_2476804	22209	ubiquitin-conjugating enzyme E2A
UBE2D2	0.181684	0.0290327	0.018573	0.687528	ILMN_1215117	56550	ubiquitin-conjugating enzyme E2D 2
UBE2D3	-0.982939	-0.316185	0	3.3e-07	ILMN_2443725	66105	ubiquitin-conjugating enzyme E2D 3
UBE2D4	0.0684474	0.159676	0.299352	8.539e-05	ILMN_3009928	75097	ubiquitin-conjugating enzyme E2D 4 (putative)
UBE2E3	0.291833	0.126592	0.00371613	0.119258	ILMN_2512042	22193	ubiquitin-conjugating enzyme E2E 3
UBE2F	0.345018	0.339899	0.0123823	8.33e-06	ILMN_2590350	67921	ubiquitin-conjugating enzyme E2F (putative)
UBE2F	-0.242026	-0.475015	0.0661283	0.00016453	ILMN_2614522	67921	ubiquitin-conjugating enzyme E2F (putative)
UBE2G1	-0.500439	-0.607783	0.0116107	7e-08	ILMN_2482026	67128	ubiquitin-conjugating enzyme E2G 1
UBE2G2	0.0982982	0.217077	0.37528	2.706e-05	ILMN_2521109	22213	ubiquitin-conjugating enzyme E2G 2
UBE2I	0.198991	0.171375	0.0160814	0.00106207	ILMN_2499058	22196	ubiquitin-conjugating enzyme E2I
UBE2J1	-0.306114	-0.0761696	1.33e-05	0.0525957	ILMN_1254000	56228	ubiquitin-conjugating enzyme E2, J1
UBE2L3	0.0776667	0.289012	0.450428	0.00247069	ILMN_2475727	22195	ubiquitin-conjugating enzyme E2L 3
UBE2L6	0.204193	0.380393	0.260427	0.00963854	ILMN_2486267	56791	ubiquitin-conjugating enzyme E2L 6
UBE2M	0.330596	0.355527	4.6e-06	7.9e-07	ILMN_2462202	22192	ubiquitin-conjugating enzyme E2M
UBE2Q1	-1.52814	-0.76958	1.31e-06	2e-08	ILMN_1259048	70093	ubiquitin-conjugating enzyme E2Q family member 1
UBE2R2	0.189623	0.229476	0.0474097	6.801e-05	ILMN_1231854	67615	ubiquitin-conjugating enzyme E2R 2
UBE3A	-0.590675	-0.19572	0.00014686	0.00097955	ILMN_3155274	22215	ubiquitin protein ligase E3A
UBE4B	0.217719	0.345905	0.0007271	5.47e-06	ILMN_2935999	63958	ubiquitination factor E4B
UBR1	0.258702	-0.122107	0.00722241	0.210073	ILMN_1225124	22222	ubiquitin protein ligase E3 component n-recognin 1
UCHL3	-0.138789	-0.553491	0.466725	0.00095216	ILMN_2970879	50933	ubiquitin carboxyl-terminal esterase L3 (ubiquitin thiolesterase)
UCHL5	-0.599009	-0.435646	0.00052685	1.191e-05	ILMN_1240153	56207	ubiquitin carboxyl-terminal hydrolase L5
USO1	0.3845	0.304036	0.0794811	0.00028018	ILMN_2503318	56041	USO1 vesicle transport factor
USP1	-0.760974	-0.356524	0	1.026e-05	ILMN_2781170	230484	ubiquitin specific peptidase 1
USP1	-0.238544	-0.652	0.0175076	1.99e-05	ILMN_2425351	230484	ubiquitin specific peptidase 1
USP10	-0.419553	-0.078372	2.4e-07	0.0174753	ILMN_2443129	22224	ubiquitin specific peptidase 10
USP10	-0.249105	-0.216461	3.5e-07	3.58e-05	ILMN_1217931	22224	ubiquitin specific peptidase 10
USP12	0.335904	0.292744	0.0111745	8.92e-06	ILMN_1236369	22217	ubiquitin specific peptidase 12
USP14	-0.401272	0.0106964	8.43e-06	0.808905	ILMN_2465770	59025	ubiquitin specific peptidase 14 (tRNA-guanine transglycosylase)
USP15	-0.160798	-0.159902	0.0262083	0.00941118	ILMN_1244851	14479	ubiquitin specific peptidase 15
USP16	0.324737	0.0254762	0.00035236	0.782511	ILMN_2491301	74112	ubiquitin specific peptidase 16
USP19	0.164298	0.274101	0.103058	6.236e-05	ILMN_2874414	71472	ubiquitin specific peptidase 19
USP20	-0.292184	-0.0551339	0.00650509	0.484967	ILMN_1236828	74270	ubiquitin specific peptidase 20
USP21	0.397263	0.329914	0.00764181	2.629e-05	ILMN_2495939	30941	ubiquitin specific peptidase 21
USP22	0.269	0.361527	0.00348233	7.4e-06	ILMN_2990220	216825	ubiquitin specific peptidase 22
USP25	-0.150439	0.000767857	0.0321833	0.988574	ILMN_1226508	30940	ubiquitin specific peptidase 25
USP3	-0.460009	-0.44867	0.00116728	9e-07	ILMN_2470333	235441	ubiquitin specific peptidase 3
USP30	0.199158	0.14428	0.0445356	0.013705	ILMN_3161250	100756	ubiquitin specific peptidase 30
USP33	-0.538763	-0.786601	0.00053791	3.9e-06	ILMN_3129526	170822	ubiquitin specific peptidase 33
USP38	0.120272	-0.167369	0.042276	0.00167342	ILMN_3072839	74841	ubiquitin specific peptidase 38
USP39	-0.349974	-0.2405	0.0107288	0.00033159	ILMN_1244799	28035	ubiquitin specific peptidase 39
USP4	-0.570789	-0.24297	0.00012755	0.00137253	ILMN_2824683	22258	ubiquitin specific peptidase 4 (proto-oncogene)
USP46	0.16607	0.0626935	0.0469343	0.0647712	ILMN_2681814	69727	ubiquitin specific peptidase 46
USP47	0.228456	-0.0590238	0.0241347	0.358982	ILMN_2952841	74996	ubiquitin specific peptidase 47
USP5	0.321421	0.302274	0.00055102	1.1e-07	ILMN_1253666	22225	ubiquitin specific peptidase 5 (isopeptidase T)
USP53	0.124711	-0.194961	0.0689413	0.0397133	ILMN_1252444	99526	ubiquitin specific peptidase 53
USP54	0.195149	0.0396101	0.00074098	0.600883	ILMN_2418324	78787	ubiquitin specific peptidase 54
USP7	0.224623	0.189435	0.0569821	0.00024586	ILMN_3160648	252870	ubiquitin specific peptidase 7 (herpes virus-associated)
USP8	0.0710789	-0.155798	0.243316	0.0383218	ILMN_2420200	84092	ubiquitin specific peptidase 8
USP9X	-0.171974	-0.23456	0.00042399	1.154e-05	ILMN_2503651	22284	ubiquitin specific peptidase 9, X-linked
VHL	-0.329237	-0.0133988	1.62e-06	0.778062	ILMN_2518546	22346	von Hippel-Lindau tumor suppressor, E3 ubiquitin protein ligase

## Sheet: 9. IGF-1 Signaling 04-25
Symbol	Rapa-2 Male LogRatio	Rapa Female LogRatio	Rapa-2 Male adjusted p-value	Rapa Female adjusted p-value	Illumina ID	Entrez Gene ID for Mouse	Entrez Gene Name
AKT3	0.206825	0.0034881	0.0158232	0.951711	ILMN_2904321	23797	v-akt murine thymoma viral oncogene homolog 3 (protein kinase B, gamma)
ATM	-0.2075	-0.192667	0.0128842	2.881e-05	ILMN_2783896	11920	ataxia telangiectasia mutated
CASP9	0.0940789	-0.162991	0.320908	0.0162663	ILMN_1217061	12371	caspase 9, apoptosis-related cysteine peptidase
CSNK2A2	0.18814	-0.164682	0.0387578	0.215408	ILMN_1228485	13000	casein kinase 2, alpha prime polypeptide
CYR61	0.259895	0.210798	0.0928301	0.00628608	ILMN_2710253	16007	cysteine-rich, angiogenic inducer, 61
FOS	-0.328605	-0.331009	0.0259951	0.00112554	ILMN_2750515	14281	FBJ murine osteosarcoma viral oncogene homolog
FOXO1	0.148623	0.306711	0.431424	0.0482064	ILMN_2656498	56458	forkhead box O1
GRB10	0.231298	-0.248833	0.0183346	0.0202234	ILMN_2518412	14783	growth factor receptor-bound protein 10
GRB2	0.0974298	0.189997	0.0125907	0.0001094	ILMN_2995537	14784	growth factor receptor-bound protein 2
HRAS	0.326114	0.654238	0.00641269	0	ILMN_1223624	15461	v-Ha-ras Harvey rat sarcoma viral oncogene homolog
IGF1	0.271544	0.245548	0.0318574	0.0200748	ILMN_1225565	16000	insulin-like growth factor 1 (somatomedin C)
IGFBP1	-0.485307	-0.409155	0.00410534	0.17765	ILMN_1230739	16006	insulin-like growth factor binding protein 1
IGFBP7	-2.00832	-1.48207	2.33e-06	0	ILMN_2764588	29817	insulin-like growth factor binding protein 7
JAK1	-0.463605	-0.0968482	7.9e-07	0.00335062	ILMN_2701093	16451	Janus kinase 1
JAK2	0.237509	-0.164438	0.0379985	0.00276177	ILMN_1245579	16452	Janus kinase 2
JAK2	0.0265088	-0.377786	0.732964	3.58e-06	ILMN_3115162	16452	Janus kinase 2
KRAS	-0.400316	-0.253637	0.00120482	0.00024107	ILMN_1212703	16653	v-Ki-ras2 Kirsten rat sarcoma viral oncogene homolog
MAP2K1	-0.288693	-0.0951488	0.00513698	0.0569485	ILMN_2714534	26395	mitogen-activated protein kinase kinase 1
MAP2K2	0.0693684	0.206146	0.118368	4.898e-05	ILMN_2884050	26396	mitogen-activated protein kinase kinase 2
MAPK1	0.373026	0.274583	4.32e-05	5.8e-07	ILMN_2601071	26413	mitogen-activated protein kinase 1
MAPK3	0.111035	0.253173	0.0587047	3.413e-05	ILMN_1218551	26417	mitogen-activated protein kinase 3
NEDD4	0.283798	0.14683	0.00417395	0.00456916	ILMN_2594344	17999	neural precursor cell expressed, developmentally down-regulated 4, E3 ubiquitin protein ligase
NRAS	0.165404	-0.239607	0.30877	0.00907995	ILMN_2837543	18176	neuroblastoma RAS viral (v-ras) oncogene homolog
PDPK1	-0.823368	-0.70736	0	9e-08	ILMN_3124885	18607	3-phosphoinositide dependent protein kinase-1
PIK3C2A	-0.0175351	-0.275693	0.867228	5.521e-05	ILMN_1252098	18704	phosphatidylinositol-4-phosphate 3-kinase, catalytic subunit type 2 alpha
PIK3CA	-0.263018	-0.190104	0.00089299	0.00309196	ILMN_2825201	18706	phosphatidylinositol-4,5-bisphosphate 3-kinase, catalytic subunit alpha
PIK3CB	0.000473684	-0.197158	0.996789	0.00043553	ILMN_2680549	74769	phosphatidylinositol-4,5-bisphosphate 3-kinase, catalytic subunit beta
PIK3CG	-0.0485088	-0.195119	0.669976	0.0435676	ILMN_1227086	30955	phosphatidylinositol-4,5-bisphosphate 3-kinase, catalytic subunit gamma
PIK3R2	0.196412	0.130607	0.0330679	0.016537	ILMN_2732317	18709	phosphoinositide-3-kinase, regulatory subunit 2 (beta)
PIK3R3	0.33957	0.0688423	0.00064779	0.431931	ILMN_1226157	18710	phosphoinositide-3-kinase, regulatory subunit 3 (gamma)
PIK3R4	-0.280184	-0.0899613	0.0006045	0.0056942	ILMN_1231805	75669	phosphoinositide-3-kinase, regulatory subunit 4
PRKACA	0.339158	0.313839	0.00469401	0.013406	ILMN_2833376	18747	protein kinase, cAMP-dependent, catalytic, alpha
PRKACB	0.167018	-0.0818661	0.047079	0.121959	ILMN_1217408	18749	protein kinase, cAMP-dependent, catalytic, beta
PRKAG1	0.0685877	0.283083	0.501528	9.788e-05	ILMN_2771396	19082	protein kinase, AMP-activated, gamma 1 non-catalytic subunit
PRKAG2	-0.686026	-0.157512	0	0.00115283	ILMN_3161626	108099	protein kinase, AMP-activated, gamma 2 non-catalytic subunit
PRKAR1A	0.235798	-0.217232	0.0277877	0.0144577	ILMN_1235481	19084	protein kinase, cAMP-dependent, regulatory, type I, alpha
PTK2	0.276289	0.204821	4.2e-07	0.00092817	ILMN_2615901	14083	protein tyrosine kinase 2
PTPN11	0.27193	0.340122	0.00391804	1.005e-05	ILMN_2743723	19247	protein tyrosine phosphatase, non-receptor type 11
PTPN11	0.258693	0.400679	0.0162897	1.235e-05	ILMN_1245874	19247	protein tyrosine phosphatase, non-receptor type 11
PXN	0.281289	0.195598	0.0161376	0.0111913	ILMN_3123303	19303	paxillin
RAF1	0.400833	0.247878	0.0004147	0.00017969	ILMN_2747229	110157	v-raf-1 murine leukemia viral oncogene homolog 1
RASA1	0.214123	-0.380289	0.104299	0.00216136	ILMN_1237573	218397	RAS p21 protein activator (GTPase activating protein) 1
RPS6KB1	-0.270658	-0.0727619	0.0084721	0.107186	ILMN_1235678	72508	ribosomal protein S6 kinase, 70kDa, polypeptide 1
RRAS2	-0.871526	-0.157804	0	0.00022037	ILMN_2909782	66922	related RAS viral (r-ras) oncogene homolog 2
SHC1	0.207518	-0.0365476	0.0063271	0.616107	ILMN_2957070	20416	SHC (Src homology 2 domain containing) transforming protein 1
SOCS2	0.0969474	-1.30228	0.904248	6.307e-05	ILMN_2628178	216233	suppressor of cytokine signaling 2
SOCS4	0.300851	-0.00119048	0.0056139	0.99047	ILMN_1249426	67296	suppressor of cytokine signaling 4
SOCS5	-0.203658	-0.346318	0.00343679	5.808e-05	ILMN_1240346	56468	suppressor of cytokine signaling 5
SOCS6	-0.451325	-0.044244	4e-08	0.202834	ILMN_1236610	54607	suppressor of cytokine signaling 6
SRF	0.0362807	-0.259958	0.664549	0.00088103	ILMN_2988299	20807	serum response factor (c-fos serum response element-binding transcription factor)
STAT3	-1.45432	-0.994372	5.6e-07	1.1e-07	ILMN_2698046	20848	signal transducer and activator of transcription 3 (acute-phase response factor)
YWHAB	-1.60571	-1.33201	1.05e-06	0	ILMN_2935362	54401	tyrosine 3-monooxygenase/tryptophan 5-monooxygenase activation protein, beta polypeptide
YWHAE	-0.312053	-0.0618006	0.00112697	0.00515153	ILMN_1220100	22627	tyrosine 3-monooxygenase/tryptophan 5-monooxygenase activation protein, epsilon polypeptide
YWHAG	-0.315465	-0.32619	0.00157894	0.00972099	ILMN_1258601	22628	tyrosine 3-monooxygenase/tryptophan 5-monooxygenase activation protein, gamma polypeptide
YWHAQ	-0.806386	-0.759092	9.5e-07	2.5e-07	ILMN_2835686	22630	tyrosine 3-monooxygenase/tryptophan 5-monooxygenase activation protein, theta polypeptide
YWHAZ	-1.81835	-1.36135	1.3e-07	0	ILMN_2952914	22631	tyrosine 3-monooxygenase/tryptophan 5-monooxygenase activation protein, zeta polypeptide

## Sheet: 10. Glucocorticoid R. S. 04-25
Symbol	Rapa-2 Male LogRatio	Rapa Female LogRatio	Rapa-2 Male adjusted p-value	Rapa Female adjusted p-value	Illumina ID	Entrez Gene ID for Mouse	Entrez Gene Name
AKT3	0.206825	0.0034881	0.0158232	0.951711	ILMN_2904321	23797	v-akt murine thymoma viral oncogene homolog 3 (protein kinase B, gamma)
ATM	-0.2075	-0.192667	0.0128842	2.881e-05	ILMN_2783896	11920	ataxia telangiectasia mutated
BAG1	0.285833	0.143161	0.00657696	0.0144577	ILMN_2712018	12017	BCL2-associated athanogene
BCL2	-0.174123	-0.116783	0.0020341	0.00307552	ILMN_1249021	12043	B-cell CLL/lymphoma 2
CCL11	0.130632	0.166259	0.00033597	0.00025397	ILMN_2647757	20292	chemokine (C-C motif) ligand 11
CCL5	-0.811412	-0.509295	0.039856	0.0278866	ILMN_1231814	20304	chemokine (C-C motif) ligand 5
CD163	-0.585289	-0.598202	0.0838314	0.0401931	ILMN_2964560	93671	CD163 molecule
CEBPA	0.509807	0.475869	0.0485577	0.0133851	ILMN_1247147	12606	CCAAT/enhancer binding protein (C/EBP), alpha
CHP1	0.256	0.409515	0.0490872	0.00410827	ILMN_1250000	56398	calcineurin-like EF-hand protein 1
CHUK	0.0368596	-0.298045	0.859327	0.00851026	ILMN_2656282	12675	conserved helix-loop-helix ubiquitous kinase
ERCC3	0.237623	0.194202	0.00018545	0.00016429	ILMN_1218154	13872	excision repair cross-complementing rodent repair deficiency, complementation group 3
ESR1	-0.934246	-0.268521	2e-07	0.00028848	ILMN_2726412	13982	estrogen receptor 1
FKBP4	0.328947	0.648339	0.0325008	0.00244797	ILMN_1257428	14228	FK506 binding protein 4, 59kDa
FOS	-0.328605	-0.331009	0.0259951	0.00112554	ILMN_2750515	14281	FBJ murine osteosarcoma viral oncogene homolog
GRB2	0.0974298	0.189997	0.0125907	0.0001094	ILMN_2995537	14784	growth factor receptor-bound protein 2
GTF2E2	0.186325	0.0584464	0.0422215	0.344692	ILMN_2749847	68153	general transcription factor IIE, polypeptide 2, beta 34kDa
GTF2F1	0.226605	0.457827	0.00051472	9e-08	ILMN_2742455	98053	general transcription factor IIF, polypeptide 1, 74kDa
GTF2F2	0.172614	0.148548	0.00612498	0.0352297	ILMN_2736611	68705	general transcription factor IIF, polypeptide 2, 30kDa
GTF2H2	-0.165895	-0.180435	0.217368	0.00520887	ILMN_1252745	23894	general transcription factor IIH, polypeptide 2, 44kDa
GTF2H3	-0.353623	-0.25547	0.00197945	0.00014322	ILMN_1243127	209357	general transcription factor IIH, polypeptide 3, 34kDa
GTF2H4	0.151307	0.231247	0.0488894	0.00102477	ILMN_2997308	14885	general transcription factor IIH, polypeptide 4, 52kDa
HRAS	0.326114	0.654238	0.00641269	0	ILMN_1223624	15461	v-Ha-ras Harvey rat sarcoma viral oncogene homolog
HSP90AB1	-0.496702	-0.439491	6.046e-05	0.00377217	ILMN_1246650	15516	heat shock protein 90kDa alpha (cytosolic), class B member 1
HSP90B1	-1.36033	-1.21772	0.00039782	3.2e-07	ILMN_2504433	22027	heat shock protein 90kDa beta (Grp94), member 1
HSPA4	-0.536088	-0.0764315	2.665e-05	0.119967	ILMN_2716838	15525	heat shock 70kDa protein 4
HSPA5	-0.201868	-0.197512	0.00809336	0.0012881	ILMN_1255561	14828	heat shock 70kDa protein 5 (glucose-regulated protein, 78kDa)
HSPA8	0.169667	0.263405	0.406321	0.00722033	ILMN_2918479	15481	heat shock 70kDa protein 8
HSPA9	0.239518	0.258893	0.0249696	0.0112582	ILMN_1222803	15526	heat shock 70kDa protein 9 (mortalin)
IKBKB	0.235289	0.0714256	0.00157871	0.281007	ILMN_2589556	16150	inhibitor of kappa light polypeptide gene enhancer in B-cells, kinase beta
IKBKE	0.25414	0.232268	0.144462	0.0210432	ILMN_3161543	56489	inhibitor of kappa light polypeptide gene enhancer in B-cells, kinase epsilon
IKBKG	0.406035	0.396658	0.00087002	2.3e-07	ILMN_2630423	16151	inhibitor of kappa light polypeptide gene enhancer in B-cells, kinase gamma
IL1R2	0.0717895	-0.208351	0.582186	0.0393729	ILMN_2611000	16178	interleukin 1 receptor, type II
IL1RN	-0.0857368	-0.295193	0.745442	0.0421086	ILMN_3072427	16181	interleukin 1 receptor antagonist
JAK1	-0.463605	-0.0968482	7.9e-07	0.00335062	ILMN_2701093	16451	Janus kinase 1
JAK2	0.237509	-0.164438	0.0379985	0.00276177	ILMN_1245579	16452	Janus kinase 2
JAK2	0.0265088	-0.377786	0.732964	3.58e-06	ILMN_3115162	16452	Janus kinase 2
KAT2B	-0.256009	-0.392955	0.00134594	1e-06	ILMN_1231686	18519	K(lysine) acetyltransferase 2B
KRAS	-0.400316	-0.253637	0.00120482	0.00024107	ILMN_1212703	16653	v-Ki-ras2 Kirsten rat sarcoma viral oncogene homolog
MAP2K1	-0.288693	-0.0951488	0.00513698	0.0569485	ILMN_2714534	26395	mitogen-activated protein kinase kinase 1
MAP2K2	0.0693684	0.206146	0.118368	4.898e-05	ILMN_2884050	26396	mitogen-activated protein kinase kinase 2
MAP2K4	0.316289	-0.0430774	0.0114368	0.563469	ILMN_2920549	26398	mitogen-activated protein kinase kinase 4
MAP2K7	0.255605	0.375991	0.00500278	3e-08	ILMN_3028981	26400	mitogen-activated protein kinase kinase 7
MAP3K1	0.0490175	-0.542827	0.757146	0.00031933	ILMN_3006611	26401	mitogen-activated protein kinase kinase kinase 1, E3 ubiquitin protein ligase
MAPK1	0.373026	0.274583	4.32e-05	5.8e-07	ILMN_2601071	26413	mitogen-activated protein kinase 1
MAPK12	0.176009	-0.0149494	0.00107368	0.764052	ILMN_2724570	29857	mitogen-activated protein kinase 12
MAPK3	0.111035	0.253173	0.0587047	3.413e-05	ILMN_1218551	26417	mitogen-activated protein kinase 3
MAPK9	0.214456	-0.0427351	0.00379883	0.5328	ILMN_2591066	26420	mitogen-activated protein kinase 9
MED1	-0.725816	-0.367512	1.6e-07	4.3e-07	ILMN_1220563	19014	mediator complex subunit 1
MMP1	0.186956	0.26433	0.0100664	6.66e-06	ILMN_3156019	83995	matrix metallopeptidase 1 (interstitial collagenase)
MNAT1	0.288851	0.336988	0.00067376	2.43e-05	ILMN_2758632	17420	menage a trois homolog 1, cyclin H assembly factor (Xenopus laevis)
NCOA3	-0.0234211	0.169342	0.840261	0.0289923	ILMN_1225608	17979	nuclear receptor coactivator 3
NFAT5	0.429667	0.0426994	7e-07	0.417873	ILMN_2735633	54446	nuclear factor of activated T-cells 5, tonicity-responsive
NFAT5	-0.42864	-0.629054	0.00022772	2e-08	ILMN_2612448	54446	nuclear factor of activated T-cells 5, tonicity-responsive
NFATC1	0.116377	-0.181765	0.170738	0.0180071	ILMN_2648455	18018	nuclear factor of activated T-cells, cytoplasmic, calcineurin-dependent 1
NFATC3	-0.231588	-0.298057	0.00322677	9.3e-05	ILMN_2659540	18021	nuclear factor of activated T-cells, cytoplasmic, calcineurin-dependent 3
NFKB1	0.327114	0.0776458	0.0266395	0.393516	ILMN_2592476	18033	nuclear factor of kappa light polypeptide gene enhancer in B-cells 1
NRAS	0.165404	-0.239607	0.30877	0.00907995	ILMN_2837543	18176	neuroblastoma RAS viral (v-ras) oncogene homolog
PCK1	-0.580061	-0.434455	0.00629526	0.00251052	ILMN_1213632	18534	phosphoenolpyruvate carboxykinase 1 (soluble)
PIK3C2A	-0.0175351	-0.275693	0.867228	5.521e-05	ILMN_1252098	18704	phosphatidylinositol-4-phosphate 3-kinase, catalytic subunit type 2 alpha
PIK3CA	-0.263018	-0.190104	0.00089299	0.00309196	ILMN_2825201	18706	phosphatidylinositol-4,5-bisphosphate 3-kinase, catalytic subunit alpha
PIK3CB	0.000473684	-0.197158	0.996789	0.00043553	ILMN_2680549	74769	phosphatidylinositol-4,5-bisphosphate 3-kinase, catalytic subunit beta
PIK3CG	-0.0485088	-0.195119	0.669976	0.0435676	ILMN_1227086	30955	phosphatidylinositol-4,5-bisphosphate 3-kinase, catalytic subunit gamma
PIK3R2	0.196412	0.130607	0.0330679	0.016537	ILMN_2732317	18709	phosphoinositide-3-kinase, regulatory subunit 2 (beta)
PIK3R3	0.33957	0.0688423	0.00064779	0.431931	ILMN_1226157	18710	phosphoinositide-3-kinase, regulatory subunit 3 (gamma)
PIK3R4	-0.280184	-0.0899613	0.0006045	0.0056942	ILMN_1231805	75669	phosphoinositide-3-kinase, regulatory subunit 4
POLR2D	0.356123	0.235821	0.0265152	4.385e-05	ILMN_2690306	69241	polymerase (RNA) II (DNA directed) polypeptide D
POLR2D	0.262412	0.280268	0.00784864	3.32e-06	ILMN_2743494	69241	polymerase (RNA) II (DNA directed) polypeptide D
POLR2E	0.196325	0.48069	0.0404868	6e-08	ILMN_2709446	66420	polymerase (RNA) II (DNA directed) polypeptide E, 25kDa
POLR2E	0.184632	0.549375	0.00828027	6e-08	ILMN_1234905	66420	polymerase (RNA) II (DNA directed) polypeptide E, 25kDa
POLR2F	0.150553	0.558771	0.0614052	4.9e-06	ILMN_1237750	69833	polymerase (RNA) II (DNA directed) polypeptide F
POLR2G	-2.1013	-0.21411	0	6.981e-05	ILMN_2680262	67710	polymerase (RNA) II (DNA directed) polypeptide G
POU2F1	0.194939	0.0825625	0.0150526	0.0455491	ILMN_2663367	18986	POU class 2 homeobox 1
POU2F1	0.0783158	0.157851	0.08049	8.799e-05	ILMN_3127178	18986	POU class 2 homeobox 1
PPP3CA	0.315518	0.0409375	0.00136734	0.565722	ILMN_2971286	19055	protein phosphatase 3, catalytic subunit, alpha isozyme
PPP3CA	-0.226009	-0.431354	0.0258911	6e-08	ILMN_2611431	19055	protein phosphatase 3, catalytic subunit, alpha isozyme
PPP3CB	0.321789	0.0932113	1.55e-06	0.0748275	ILMN_2705003	19056	protein phosphatase 3, catalytic subunit, beta isozyme
PPP3R1	0.374333	0.0862649	0.00043001	0.271978	ILMN_2953411	19058	protein phosphatase 3, regulatory subunit B, alpha
PRKAA2	-0.147623	-0.268649	0.28681	0.00369831	ILMN_1227113	108079	protein kinase, AMP-activated, alpha 2 catalytic subunit
PRKAB1	0.196947	0.221241	0.107657	0.00560501	ILMN_2653081	19079	protein kinase, AMP-activated, beta 1 non-catalytic subunit
PRKACA	0.339158	0.313839	0.00469401	0.013406	ILMN_2833376	18747	protein kinase, cAMP-dependent, catalytic, alpha
PRKACB	0.167018	-0.0818661	0.047079	0.121959	ILMN_1217408	18749	protein kinase, cAMP-dependent, catalytic, beta
PRKAG1	0.0685877	0.283083	0.501528	9.788e-05	ILMN_2771396	19082	protein kinase, AMP-activated, gamma 1 non-catalytic subunit
PRKAG2	-0.686026	-0.157512	0	0.00115283	ILMN_3161626	108099	protein kinase, AMP-activated, gamma 2 non-catalytic subunit
PTGES3	-1.79531	-0.166729	0	0.00073917	ILMN_2674720	56351	prostaglandin E synthase 3 (cytosolic)
RAC1	0.498175	0.304929	0.00076267	0.020928	ILMN_2659616	19353	ras-related C3 botulinum toxin substrate 1 (rho family, small GTP binding protein Rac1)
RAF1	0.400833	0.247878	0.0004147	0.00017969	ILMN_2747229	110157	v-raf-1 murine leukemia viral oncogene homolog 1
RRAS2	-0.871526	-0.157804	0	0.00022037	ILMN_2909782	66922	related RAS viral (r-ras) oncogene homolog 2
SGK1	-0.0260789	-0.707226	0.943007	0.0140301	ILMN_1213954	20393	serum/glucocorticoid regulated kinase 1
SHC1	0.207518	-0.0365476	0.0063271	0.616107	ILMN_2957070	20416	SHC (Src homology 2 domain containing) transforming protein 1
SLPI	-0.963044	-1.29846	0.00528891	0.00182408	ILMN_1256817	20568	secretory leukocyte peptidase inhibitor
SMAD2	0.232912	0.0268512	0.0268636	0.725451	ILMN_1228414	17126	SMAD family member 2
SMAD3	0.238404	0.285437	0.00793892	0.00015554	ILMN_2938893	17127	SMAD family member 3
SMARCA2	0.277289	0.025244	0.0121013	0.808441	ILMN_3154810	67155	SWI/SNF related, matrix associated, actin dependent regulator of chromatin, subfamily a, member 2
SMARCA2	0.075307	0.210985	0.4753	0.00073012	ILMN_3075712	67155	SWI/SNF related, matrix associated, actin dependent regulator of chromatin, subfamily a, member 2
SMARCA4	0.0761579	0.253744	0.237322	5.12e-05	ILMN_2735792	20586	SWI/SNF related, matrix associated, actin dependent regulator of chromatin, subfamily a, member 4
SRA1	-0.562816	-0.604461	0.00031059	3.6e-07	ILMN_2876554	24068	steroid receptor RNA activator 1
STAT3	-1.45432	-0.994372	5.6e-07	1.1e-07	ILMN_2698046	20848	signal transducer and activator of transcription 3 (acute-phase response factor)
STAT5A	0.247544	0.459158	0.00018601	0.00011617	ILMN_2976191	20850	signal transducer and activator of transcription 5A
SUMO1	0.290237	-0.0870536	0.00779615	0.253247	ILMN_2704509	22218	SMT3 suppressor of mif two 3 homolog 1 (S. cerevisiae)
TAF10	0.32986	0.244295	0.0004737	0.00096008	ILMN_2995129	24075	TAF10 RNA polymerase II, TATA box binding protein (TBP)-associated factor, 30kDa
TAF11	0.209921	0.265512	0.00199481	5.6e-07	ILMN_2946281	68776	TAF11 RNA polymerase II, TATA box binding protein (TBP)-associated factor, 28kDa
TAF12	0.308702	0.376613	0.0149898	7.37e-06	ILMN_2826161	66464	TAF12 RNA polymerase II, TATA box binding protein (TBP)-associated factor, 20kDa
TAF13	-1.47811	-0.0814554	0	0.0260962	ILMN_2728830	99730	TAF13 RNA polymerase II, TATA box binding protein (TBP)-associated factor, 18kDa
TAF15	0.273526	0.232146	0.0039404	0.161041	ILMN_2650732	70439	TAF15 RNA polymerase II, TATA box binding protein (TBP)-associated factor, 68kDa
TAF6	-0.530535	-0.136077	0.00070429	7.262e-05	ILMN_1241137	21343	TAF6 RNA polymerase II, TATA box binding protein (TBP)-associated factor, 80kDa
TAF9	-0.631509	-0.336562	4.9e-07	2.5e-07	ILMN_3144963	108143	TAF9 RNA polymerase II, TATA box binding protein (TBP)-associated factor, 32kDa
TAF9B	0.116175	-0.247283	0.0661283	0.00859158	ILMN_2859348	407786	TAF9B RNA polymerase II, TATA box binding protein (TBP)-associated factor, 31kDa
TAT	-0.0316053	-0.163304	0.585822	0.0162094	ILMN_1260050	234724	tyrosine aminotransferase
TBP	0.228456	0.0334375	0.00769922	0.605826	ILMN_2869461	21374	TATA box binding protein
TGFBR1	0.246018	-0.351625	0.0681856	0.0170181	ILMN_2602711	21812	transforming growth factor, beta receptor 1
TGFBR2	-0.0258333	-0.629851	0.924105	0.00026697	ILMN_2760979	21813	transforming growth factor, beta receptor II (70/80kDa)
TRAF6	-0.632991	-0.222899	8.7e-06	6.8e-07	ILMN_2427560	22034	TNF receptor-associated factor 6, E3 ubiquitin protein ligase
TSC22D3	0.337754	0.658887	0.406643	9.521e-05	ILMN_2701664	14605	TSC22 domain family, member 3
TSG101	-0.140096	-0.488949	0.272779	2.991e-05	ILMN_2452237	22088	tumor susceptibility gene 101
UBE2I	0.198991	0.171375	0.0160814	0.00106207	ILMN_2499058	22196	ubiquitin-conjugating enzyme E2I
VCAM1	0.0482368	-1.07172	0.966363	0.00307343	ILMN_2778655	22329	vascular cell adhesion molecule 1

[truncated: 5 more sheets: 11. eIF2 Signaling 04-25, 12. eIF4 Signaling 04-25, 13. Tryptophan D. 04-25, 14. Mito Function RF6 vs RFL, 15. Protein Ubiq. RF6 vs RFL]
